# Supplementary material for: Screening uptake of colonoscopy versus fecal immunochemical testing in first-degree relatives of patients with non-syndromic colorectal cancer: A multicenter, open-label, parallel-group, randomized trial (ParCoFit study)
Source: PLoS Med. 2023 Oct 24;20(10):e1004298. doi: 10.1371/journal.pmed.1004298 (PMC10597530; doi:10.1371/journal.pmed.1004298)
Supplement: S1 Data — (CSV) [file pmed.1004298.s007.csv]

Centre_hospital	Code_index_case	CODE_FDR	Same_vs_different_strategies_per_family	Indexc_Age	Indexc_gender	FDR_Gender	Indexc_colonvsrecto	Initialappointment_pers	Inclusioncri_Indexc_under60	Inclusioncrit_TwoIndexc	Inclusioncr_Siblings	Uptake_recruitment_period	Uptake_recruitmentplusfollowup_period	Uptake_recruit_Followup_as_screened	Uptake_compliant_vs_noncompliant	Screening_strategy_compliant_noncompliant	Screening_strategy_per_protocol	GROUPS_431vs439	FDR_Age	Screening_strategy_non_compliant	BASAL_AA_recruitment_period	GLOBAL_AA_recruitment_followup	BASAL_CRC_recruitment_period	GLOBAL_CRC_recruitment_followup	BASAL_ACN_recruitment	GLOBAL_ACN_recruitment_followup	HIGHvsLOWrecru	Indexcase_Age_55	FDR_Age_55	Tabaquism	Alcohol_consumption	Comorbidity	Kinship_parents_indexcase	Kinship_sibling_indexcase	Kinship_offspring_indexcase	Edu_no_studies	Edu_primary_level	Edu_secondary_level	Edu_university_level	Edu_no_studiesandprimary_level	Aspirin_user	Anticoagulant_treatment
Hospital Universitario de Canarias	1596-6	1596-6-fpg-8	Different	61.0	male	male	RECTO	Index case	YES	NO	NO	SI	YES	COLONOSCOPY	YES	COLONOSCOPY	COLONOSCOPY	COLONOSCOPY	51.0		NO	NO	NO	NO	NO	NO	High	YES	<55	NO	NO	NO	NO	YES	NO	NO	NO	NO	YES	NO	YES	NO
Hospital Universitario de Canarias	1596-6	1596-6-fpg-6	Different	61.0	male	male	RECTO	Index case	YES	NO	NO	SI	YES	COLONOSCOPY	YES	COLONOSCOPY	COLONOSCOPY	COLONOSCOPY	60.0		NO	NO	NO	NO	NO	NO	High	YES	>=55	NO	NO	NO	NO	YES	NO	NO	YES	NO	NO	YES	YES	NO
Hospital Universitario de Canarias	1596-6	1596-6-fpg-3	Different	61.0	male	male	RECTO	Index case	YES	NO	NO	SI	YES	COLONOSCOPY	YES	COLONOSCOPY	COLONOSCOPY	COLONOSCOPY	67.0		NO	NO	NO	NO	NO	NO	High	YES	>=55	NO	NO	NO	NO	YES	NO	NO	YES	NO	NO	YES	YES	NO
Hospital Universitario de Canarias	1596-54	1596-54-fpg-8	Different	50.0	male	female	COLON	Index case	YES	NO	NO	SI	YES	COLONOSCOPY	YES	COLONOSCOPY	COLONOSCOPY	COLONOSCOPY	52.0		NO	NO	NO	NO	NO	NO	High	NO	<55	NO	NO	NO	NO	YES	NO	YES	NO	NO	NO	YES	YES	NO
Hospital Universitario de Canarias	1596-53	1596-53-fpg-5	Different	64.0	male	male	RECTO	FDR	NO	NO	YES	SI	YES	COLONOSCOPY	YES	COLONOSCOPY	COLONOSCOPY	COLONOSCOPY	60.0		NO	NO	NO	NO	NO	NO	High	YES	>=55	NO	YES	YES	NO	YES	NO	YES	NO	NO	NO	YES	YES	NO
Hospital Universitario de Canarias	1596-53	1596-53-FPG-10	Different	64.0	male	male	RECTO	Index case	NO	NO	YES	SI	YES	COLONOSCOPY	YES	COLONOSCOPY	COLONOSCOPY	COLONOSCOPY	61.0		NO	NO	NO	NO	NO	NO	High	YES	>=55	NO	YES	YES	NO	YES	NO	YES	NO	NO	NO	YES	YES	NO
Complejo Hospitalario de Ourense	1587-68	1587-68-FPG-1	Same or One	33.0	male	male	COLON	Index case	YES	NO	NO	SI	YES	COLONOSCOPY	YES	COLONOSCOPY	COLONOSCOPY	COLONOSCOPY	61.0		NO	NO	NO	NO	NO	NO	High	NO	>=55	YES	NO	NO	YES	NO	NO	NO	YES	NO	NO	YES	YES	NO
Complejo Hospitalario de Pontevedra	2308-39	2308-39-FPG-1	Different	67.0	male	male	RECTO	Index case	NO	NO	YES	SI	YES	COLONOSCOPY	YES	COLONOSCOPY	COLONOSCOPY	COLONOSCOPY	69.0		NO	NO	NO	NO	NO	NO	High	YES	>=55	NO	YES	NO	NO	YES	NO	NO	YES	NO	NO	YES	YES	NO
Hospital de Donostia	1590-32	1590-32-FPG-6	Different	57.0	female	female	RECTO	Index case	YES	NO	YES	NO	YES	COLONOSCOPY	NO	COLONOSCOPY		COLONOSCOPY	61.0	COLONOSCOPY	NO	NO	NO	NO	NO	NO	High	YES	>=55	YES	NO	YES	NO	YES	NO	NO	YES	NO	NO	YES	YES	NO
Complejo Hospitalario de Ourense	1587-27	1587-27-FPG-1	Different	76.0	male	male	RECTO	Index case	NO	NO	YES	NO	YES	COLONOSCOPY	NO	COLONOSCOPY		COLONOSCOPY	70.0	COLONOSCOPY	NO	NO	NO	NO	NO	NO	High	YES	>=55	NO	NO	NO	NO	YES	NO	NO	YES	NO	NO	YES	YES	NO
Hospital Universitario de Canarias	1596-8-	1596-8-FPG-1	Different	61.0	male	male	COLON	Index case	YES	NO	YES	SI	YES	COLONOSCOPY	YES	COLONOSCOPY	COLONOSCOPY	COLONOSCOPY	59.0		YES	YES	NO	NO	YES	YES	High	YES	>=55	NO	NO	YES	NO	YES	NO	YES	NO	NO	NO	YES	NO	YES
Hospital Universitario de Canarias	1596-10	1596-10-FPG-5	Different	45.0	female	female	COLON	Index case	YES	NO	NO	SI	YES	COLONOSCOPY	YES	COLONOSCOPY	COLONOSCOPY	COLONOSCOPY	43.0		NO	NO	NO	NO	NO	NO	High	NO	<55	YES	NO	NO	NO	YES	NO	NO	YES	NO	NO	YES	NO	YES
Hospital de Donostia	1590-4-	1590-4-FPG-3	Different	57.0	female	male	COLON	Index case	YES	YES	YES	SI	YES	COLONOSCOPY	YES	COLONOSCOPY	COLONOSCOPY	COLONOSCOPY	64.0		NO	NO	NO	NO	NO	NO	High	YES	>=55	NO	YES	YES	NO	YES	NO	NO	NO	YES	NO	NO	NO	YES
Hospital Universitario de Canarias	1596-81	1596-81-FPG-1	Same or One	49.0	male	female	COLON	FDR	YES	NO	NO	SI	YES	COLONOSCOPY	YES	COLONOSCOPY	COLONOSCOPY	COLONOSCOPY	54.0		NO	NO	NO	NO	NO	NO	High	NO	<55	YES	YES	NO	NO	YES	NO	NO	NO	YES	NO	NO	NO	NO
Hospital Universitario de Canarias	1596-8-	1596-8-FPG-4	Different	61.0	male	male	COLON	Index case	YES	NO	YES	SI	YES	COLONOSCOPY	YES	COLONOSCOPY	COLONOSCOPY	COLONOSCOPY	50.0		NO	NO	NO	NO	NO	NO	High	YES	<55	NO	NO	NO	NO	YES	NO	NO	YES	NO	NO	YES	NO	NO
Hospital Universitario de Canarias	1596-77	1596-77-fpg-2	Different	54.0	female	female	COLON	Index case	YES	NO	NO	SI	YES	COLONOSCOPY	YES	COLONOSCOPY	COLONOSCOPY	COLONOSCOPY	56.0		NO	NO	NO	NO	NO	NO	High	NO	>=55	YES	NO	NO	NO	YES	NO	NO	YES	NO	NO	YES	NO	NO
Hospital Universitario de Canarias	1596-66	1596-66-FPG-1	Different	53.0	female	female	COLON	Index case	YES	NO	NO	SI	YES	COLONOSCOPY	YES	COLONOSCOPY	COLONOSCOPY	COLONOSCOPY	40.0		NO	NO	NO	NO	NO	NO	High	NO	<55	NO	NO	NO	NO	NO	YES	NO	NO	NO	YES	NO	NO	NO
Hospital Universitario de Canarias	1596-65	1596-65-FPG-2	Different	74.0	male	male	COLON	Index case	YES	NO	NO	SI	YES	COLONOSCOPY	YES	COLONOSCOPY	COLONOSCOPY	COLONOSCOPY	40.0		NO	NO	NO	NO	NO	NO	High	YES	<55	YES	NO	NO	NO	NO	YES	NO	NO	YES	NO	NO	NO	NO
Hospital Universitario de Canarias	1596-62	1596-62-fpg-2	Different	68.0	male	male	COLON	Index case	YES	NO	NO	SI	YES	COLONOSCOPY	YES	COLONOSCOPY	COLONOSCOPY	COLONOSCOPY	61.0		NO	NO	NO	NO	NO	NO	High	YES	>=55	NO	YES	NO	NO	YES	NO	NO	YES	NO	NO	YES	NO	NO
Hospital Universitario de Canarias	1596-62	1596-62-FPG-1	Different	68.0	male	male	COLON	Index case	YES	NO	NO	SI	YES	COLONOSCOPY	YES	COLONOSCOPY	COLONOSCOPY	COLONOSCOPY	63.0		YES	YES	NO	NO	YES	YES	High	YES	>=55	NO	YES	NO	NO	YES	NO	YES	NO	NO	NO	YES	NO	NO
Hospital Universitario de Canarias	1596-60	1596-60-FPG-1	Same or One	77.0	female	male	COLON	Index case	YES	NO	NO	SI	YES	COLONOSCOPY	YES	COLONOSCOPY	COLONOSCOPY	COLONOSCOPY	42.0		NO	NO	NO	NO	NO	NO	High	YES	<55	NO	NO	NO	NO	NO	YES	NO	NO	NO	YES	NO	NO	NO
Hospital Universitario de Canarias	1596-6	1596-6-fpg-7	Different	61.0	male	female	RECTO	Index case	YES	NO	NO	SI	YES	COLONOSCOPY	YES	COLONOSCOPY	COLONOSCOPY	COLONOSCOPY	54.0		NO	NO	NO	NO	NO	NO	High	YES	<55	NO	NO	NO	NO	YES	NO	NO	YES	NO	NO	YES	NO	NO
Hospital Universitario de Canarias	1596-6	1596-6-fpg-5	Different	61.0	male	female	RECTO	Index case	YES	NO	NO	SI	YES	COLONOSCOPY	YES	COLONOSCOPY	COLONOSCOPY	COLONOSCOPY	63.0		NO	NO	NO	NO	NO	NO	High	YES	>=55	NO	NO	NO	NO	NO	YES	NO	YES	NO	NO	YES	NO	NO
Hospital Universitario de Canarias	1596-59	1596-59-fpg-3	Same or One	70.0	male	female	COLON	Index case	YES	NO	NO	SI	YES	COLONOSCOPY	YES	COLONOSCOPY	COLONOSCOPY	COLONOSCOPY	41.0		NO	NO	NO	NO	NO	NO	High	YES	<55	NO	NO	YES	NO	YES	NO	NO	NO	YES	NO	NO	NO	NO
Hospital Universitario de Canarias	1596-52	1596-52-FPG-4	Same or One	65.0	male	male	COLON	Index case	NO	NO	YES	SI	YES	COLONOSCOPY	YES	COLONOSCOPY	COLONOSCOPY	COLONOSCOPY	69.0		YES	YES	NO	NO	YES	YES	High	YES	>=55	NO	YES	YES	NO	YES	NO	NO	NO	YES	NO	NO	NO	NO
Hospital Universitario de Canarias	1596-52	1596-52-FPG-3	Same or One	65.0	male	male	COLON	Index case	NO	NO	YES	SI	YES	COLONOSCOPY	YES	COLONOSCOPY	COLONOSCOPY	COLONOSCOPY	67.0		NO	NO	NO	NO	NO	NO	High	YES	>=55	NO	NO	YES	NO	YES	NO	NO	NO	YES	NO	NO	NO	NO
Hospital Universitario de Canarias	1596-5	1596-53-FPG-12	Different	64.0	male	female	RECTO	Index case	NO	NO	YES	SI	YES	COLONOSCOPY	YES	COLONOSCOPY	COLONOSCOPY	COLONOSCOPY	43.0		NO	NO	NO	NO	NO	NO	High	YES	<55	NO	NO	NO	NO	YES	NO	YES	NO	NO	NO	YES	NO	NO
Hospital Universitario de Canarias	1596-48	1596-48-FPG-9	Different	72.0	female	female	COLON	Index case	NO	NO	YES	SI	YES	COLONOSCOPY	YES	COLONOSCOPY	COLONOSCOPY	COLONOSCOPY	66.0		YES	YES	NO	NO	YES	YES	High	YES	>=55	NO	NO	YES	NO	YES	NO	YES	NO	NO	NO	YES	NO	NO
Hospital Universitario de Canarias	1596-46	1596-46-fpg-4	Same or One	57.0	male	male	COLON	Index case	YES	NO	NO	SI	YES	COLONOSCOPY	YES	COLONOSCOPY	COLONOSCOPY	COLONOSCOPY	64.0		NO	NO	NO	NO	NO	NO	High	YES	>=55	NO	NO	YES	NO	YES	NO	YES	NO	NO	NO	YES	NO	NO
Hospital Universitario de Canarias	1596-44	1596-44-fpg-4	Different	58.0	male	male	RECTO	Index case	NO	NO	YES	SI	YES	COLONOSCOPY	YES	COLONOSCOPY	COLONOSCOPY	COLONOSCOPY	58.0		NO	NO	NO	NO	NO	NO	High	YES	>=55	YES	YES	NO	NO	YES	NO	YES	NO	NO	NO	YES	NO	NO
Hospital Universitario de Canarias	1596-44	1596-44-fpg-3	Different	58.0	male	female	RECTO	Index case	NO	NO	YES	SI	YES	COLONOSCOPY	YES	COLONOSCOPY	COLONOSCOPY	COLONOSCOPY	62.0		NO	NO	NO	NO	NO	NO	High	YES	>=55	YES	YES	NO	NO	YES	NO	YES	NO	NO	NO	YES	NO	NO
Hospital Universitario de Canarias	1596-39	1596-39-FPG-1	Different	52.0	male	male	COLON	FDR	YES	NO	NO	SI	YES	COLONOSCOPY	YES	COLONOSCOPY	COLONOSCOPY	COLONOSCOPY	48.0		NO	NO	NO	NO	NO	NO	High	NO	<55	NO	YES	NO	NO	YES	NO	NO	YES	NO	NO	YES	NO	NO
Hospital Universitario de Canarias	1596-38	1596-38-FPG-1	Different	60.0	male	female	COLON	FDR	NO	NO	YES	SI	YES	COLONOSCOPY	YES	COLONOSCOPY	COLONOSCOPY	COLONOSCOPY	53.0		YES	YES	NO	NO	YES	YES	High	YES	<55	NO	NO	NO	NO	YES	NO	YES	NO	NO	NO	YES	NO	NO
Hospital Universitario de Canarias	1596-35	1596-35-fpg-1	Same or One	57.0	male	male	RECTO	Index case	YES	NO	NO	SI	YES	COLONOSCOPY	YES	COLONOSCOPY	COLONOSCOPY	COLONOSCOPY	56.0		NO	NO	NO	NO	NO	NO	High	YES	>=55	NO	NO	NO	NO	YES	NO	NO	NO	NO	YES	NO	NO	NO
Hospital Universitario de Canarias	1596-34	1596-34-fpg-2	Different	48.0	female	male	COLON	Index case	YES	NO	NO	SI	YES	COLONOSCOPY	YES	COLONOSCOPY	COLONOSCOPY	COLONOSCOPY	48.0		NO	NO	NO	NO	NO	NO	High	NO	<55	YES	YES	NO	NO	YES	NO	YES	NO	NO	NO	YES	NO	NO
Hospital Universitario de Canarias	1596-33	1596-33-FPG-1	Same or One	32.0	female	male	COLON	FDR	YES	NO	YES	SI	YES	COLONOSCOPY	YES	COLONOSCOPY	COLONOSCOPY	COLONOSCOPY	39.0		NO	NO	NO	NO	NO	NO	High	NO	<55	NO	YES	NO	NO	YES	NO	NO	NO	YES	NO	NO	NO	NO
Hospital Universitario de Canarias	1596-30	1596-30-FPG-2	Same or One	51.0	female	female	COLON	Index case	YES	NO	NO	SI	YES	COLONOSCOPY	YES	COLONOSCOPY	COLONOSCOPY	COLONOSCOPY	75.0		NO	NO	NO	NO	NO	NO	High	NO	>=55	NO	NO	NO	YES	NO	NO	YES	NO	NO	NO	YES	NO	NO
Hospital Universitario de Canarias	1596-3-	1596-3-fpg-3	Different	45.0	male	female	COLON	Index case	YES	NO	NO	SI	YES	COLONOSCOPY	YES	COLONOSCOPY	COLONOSCOPY	COLONOSCOPY	37.0		NO	NO	NO	NO	NO	NO	High	NO	<55	NO	NO	NO	NO	YES	NO	NO	NO	YES	NO	NO	NO	NO
Hospital Universitario de Canarias	1596-26	1596-26-FPG-1	Different	44.0	male	female	RECTO	FDR	YES	NO	YES	SI	YES	COLONOSCOPY	YES	COLONOSCOPY	COLONOSCOPY	COLONOSCOPY	63.0		NO	NO	NO	NO	NO	NO	High	NO	>=55	NO	NO	NO	NO	YES	NO	YES	NO	NO	NO	YES	NO	NO
Hospital Universitario de Canarias	1596-23	1596-23-fpg-8	Different	44.0	male	male	COLON	Index case	YES	NO	YES	SI	YES	COLONOSCOPY	YES	COLONOSCOPY	COLONOSCOPY	COLONOSCOPY	41.0		NO	NO	NO	NO	NO	NO	High	NO	<55	NO	YES	NO	NO	YES	NO	NO	YES	NO	NO	YES	NO	NO
Hospital Universitario de Canarias	1596-20	1596-20-FPG-1	Different	56.0	male	male	COLON	FDR	YES	NO	YES	SI	YES	COLONOSCOPY	YES	COLONOSCOPY	COLONOSCOPY	COLONOSCOPY	64.0		YES	YES	NO	NO	YES	YES	High	YES	>=55	YES	YES	NO	NO	YES	NO	NO	YES	NO	NO	YES	NO	NO
Hospital Universitario de Canarias	1596-2-	1596-2-fpg-2	Different	46.0	female	female	COLON	Index case	YES	NO	NO	SI	YES	COLONOSCOPY	YES	COLONOSCOPY	COLONOSCOPY	COLONOSCOPY	69.0		NO	NO	NO	NO	NO	NO	High	NO	>=55	NO	NO	NO	NO	NO	YES	YES	NO	NO	NO	YES	NO	NO
Hospital Universitario de Canarias	1596-19	1596-19-FPG-1	Same or One	53.0	male	female	COLON	FDR	NO	NO	NO	SI	YES	COLONOSCOPY	YES	COLONOSCOPY	COLONOSCOPY	COLONOSCOPY	47.0		NO	NO	NO	NO	NO	NO	High	NO	<55	NO	YES	NO	NO	YES	NO	NO	YES	NO	NO	YES	NO	NO
Hospital Universitario de Canarias	1596-18	1596-18-fpg-4	Different	44.0	male	female	COLON	Index case	YES	NO	YES	SI	YES	COLONOSCOPY	YES	COLONOSCOPY	COLONOSCOPY	COLONOSCOPY	42.0		NO	NO	NO	NO	NO	NO	High	NO	<55	NO	NO	NO	NO	YES	NO	NO	NO	NO	YES	NO	NO	NO
Hospital Universitario de Canarias	1596-17	1596-17-FPG-7	Different	56.0	female	female	COLON	Index case	YES	NO	NO	SI	YES	COLONOSCOPY	YES	COLONOSCOPY	COLONOSCOPY	COLONOSCOPY	47.0		NO	NO	NO	NO	NO	NO	High	YES	<55	NO	NO	NO	NO	YES	NO	YES	NO	NO	NO	YES	NO	NO
Hospital Universitario de Canarias	1596-17	1596-17-FPG-6	Different	56.0	female	male	COLON	Index case	YES	NO	NO	SI	YES	COLONOSCOPY	YES	COLONOSCOPY	COLONOSCOPY	COLONOSCOPY	51.0		NO	NO	NO	NO	NO	NO	High	YES	<55	NO	NO	NO	NO	YES	NO	YES	NO	NO	NO	YES	NO	NO
Hospital Universitario de Canarias	1596-16	1596-16-fpg-6	Different	58.0	male	female	RECTO	Index case	YES	NO	NO	SI	YES	COLONOSCOPY	YES	COLONOSCOPY	COLONOSCOPY	COLONOSCOPY	59.0		NO	NO	NO	NO	NO	NO	High	YES	>=55	YES	NO	NO	NO	YES	NO	NO	NO	NO	YES	NO	NO	NO
Hospital Puerta de Hierro	1594-9-	1594-9-FPG-5	Same or One	80.0	male	male	RECTO	Index case	NO	NO	YES	NO	NO		NO	COLONOSCOPY		COLONOSCOPY	73.0	COLONOSCOPY	NO	NO	NO	NO	NO	NO	High	YES	>=55	NO	NO	NO	NO	YES	NO	NO	YES	NO	NO	YES	NO	NO
Hospital Puerta de Hierro	1594-8-	1594-8-FPG-4	Different	57.0	male	male	COLON	Index case	YES	NO	NO	SI	YES	COLONOSCOPY	YES	COLONOSCOPY	COLONOSCOPY	COLONOSCOPY	43.0		NO	NO	NO	NO	NO	NO	High	YES	<55	NO	NO	NO	NO	NO	YES	unknown	unknown	unknown	unknown	unknown	NO	NO
Hospital Puerta de Hierro	1594-30	1594-30-FPG-4	Same or One	58.0	female	male	COLON	Index case	NO	NO	YES	SI	YES	COLONOSCOPY	YES	COLONOSCOPY	COLONOSCOPY	COLONOSCOPY	59.0		NO	NO	NO	NO	NO	NO	High	YES	>=55	NO	NO	NO	NO	YES	NO	NO	YES	NO	NO	YES	NO	NO
Hospital Puerta de Hierro	1594-3-	1594-3-FPG-8	Different	80.0	female	female	COLON	Index case	NO	NO	NO	NO	NO		NO	COLONOSCOPY		COLONOSCOPY	65.0	COLONOSCOPY	NO	NO	NO	NO	NO	NO	High	YES	>=55	unknown	unknown	NO	NO	YES	NO	unknown	unknown	unknown	unknown	unknown	NO	NO
Hospital Puerta de Hierro	1594-3-	1594-3-FPG-7	Different	80.0	female	male	COLON	Index case	NO	NO	NO	NO	NO		NO	COLONOSCOPY		COLONOSCOPY	58.0	COLONOSCOPY	NO	NO	NO	NO	NO	NO	High	YES	>=55	unknown	unknown	NO	NO	YES	NO	unknown	unknown	unknown	unknown	unknown	NO	NO
Hospital Puerta de Hierro	1594-28	1594-28-FPG-5	Different	71.0	male	female	COLON	Index case	NO	NO	YES	NO	YES	COLONOSCOPY	NO	COLONOSCOPY		COLONOSCOPY	69.0	COLONOSCOPY	NO	NO	NO	YES	NO	YES	High	YES	>=55	NO	NO	NO	NO	YES	NO	unknown	unknown	unknown	unknown	unknown	NO	NO
Hospital Puerta de Hierro	1594-25	1594-25-FPG-3	Different	68.0	male	male	COLON	Index case	NO	NO	YES	SI	YES	COLONOSCOPY	YES	COLONOSCOPY	COLONOSCOPY	COLONOSCOPY	71.0		NO	NO	NO	NO	NO	NO	High	YES	>=55	NO	NO	NO	NO	YES	NO	NO	NO	NO	YES	NO	NO	NO
Hospital Puerta de Hierro	1594-22	1594-22-FPG-5	Different	58.0	male	male	COLON	Index case	NO	NO	YES	SI	YES	COLONOSCOPY	YES	COLONOSCOPY	COLONOSCOPY	COLONOSCOPY	56.0		NO	NO	NO	NO	NO	NO	High	YES	>=55	NO	NO	YES	NO	YES	NO	NO	NO	NO	YES	NO	NO	NO
Hospital Puerta de Hierro	1594-17	1594-17-FPG-1	Same or One	51.0	male	female	COLON	FDR	NO	NO	YES	SI	YES	COLONOSCOPY	YES	COLONOSCOPY	COLONOSCOPY	COLONOSCOPY	60.0		NO	NO	NO	NO	NO	NO	High	NO	>=55	NO	NO	YES	NO	YES	NO	NO	NO	YES	NO	NO	NO	NO
Hospital Puerta de Hierro	1594-15	1594-15-FPG-5	Different	42.0	female	male	COLON	Index case	YES	NO	YES	NO	NO		NO	COLONOSCOPY		COLONOSCOPY	58.0	COLONOSCOPY	NO	NO	NO	NO	NO	NO	High	NO	>=55	unknown	unknown	NO	NO	YES	NO	unknown	unknown	unknown	unknown	unknown	NO	NO
Hospital Puerta de Hierro	1594-1	1594-1-FPG-3	Different	71.0	male	male	RECTO	Index case	NO	NO	YES	SI	YES	COLONOSCOPY	YES	COLONOSCOPY	COLONOSCOPY	COLONOSCOPY	62.0		NO	NO	NO	NO	NO	NO	High	YES	>=55	NO	NO	NO	NO	YES	NO	NO	YES	NO	NO	YES	NO	NO
Hospital La Fe de Valencia	1593-5-	1593-5-FPG-1	Different	56.0	female	male	COLON	FDR	YES	NO	NO	SI	YES	COLONOSCOPY	YES	COLONOSCOPY	COLONOSCOPY	COLONOSCOPY	41.0		NO	NO	NO	NO	NO	NO	Low	YES	<55	NO	NO	NO	NO	NO	YES	NO	NO	NO	YES	NO	NO	NO
Hospital La Fe de Valencia	1593-4-	1593-4-FPG-3	Same or One	54.0	male	male	COLON	Index case	YES	NO	YES	SI	YES	COLONOSCOPY	YES	COLONOSCOPY	COLONOSCOPY	COLONOSCOPY	52.0		NO	NO	NO	NO	NO	NO	Low	NO	<55	YES	YES	NO	NO	YES	NO	NO	YES	NO	NO	YES	NO	NO
Hospital General Universitario de Alicante	1592-3-	1592-3-FPG-3	Different	56.0	male	female	COLON	Index case	YES	NO	NO	SI	YES	COLONOSCOPY	YES	COLONOSCOPY	COLONOSCOPY	COLONOSCOPY	31.0		NO	NO	NO	NO	NO	NO	Low	YES	<55	YES	YES	NO	NO	NO	YES	NO	NO	NO	YES	NO	NO	NO
Hospital del Mar, Barcelona	1591-14	1591-14-FPG-1	Same or One	42.0	female	female	RECTO	Index case	YES	YES	YES	SI	YES	COLONOSCOPY	YES	COLONOSCOPY	COLONOSCOPY	COLONOSCOPY	47.0		NO	NO	NO	NO	NO	NO	Low	NO	<55	NO	NO	NO	NO	YES	NO	unknown	unknown	unknown	unknown	unknown	NO	NO
Hospital de Donostia	1590-8-	1590-8-FPG-3	Same or One	54.0	female	female	COLON	Index case	YES	NO	YES	SI	YES	COLONOSCOPY	YES	COLONOSCOPY	COLONOSCOPY	COLONOSCOPY	56.0		NO	NO	NO	NO	NO	NO	High	NO	>=55	NO	NO	NO	NO	YES	NO	NO	NO	YES	NO	NO	NO	NO
Hospital de Donostia	1590-6-	1590-6-FPG-3	Same or One	56.0	male	male	COLON	Index case	YES	NO	NO	SI	YES	COLONOSCOPY	YES	COLONOSCOPY	COLONOSCOPY	COLONOSCOPY	59.0		NO	NO	NO	NO	NO	NO	High	YES	>=55	NO	NO	NO	NO	YES	NO	NO	NO	YES	NO	NO	NO	NO
Hospital de Donostia	1590-5	1590-5-FPG-3	Same or One	55.0	female	male	RECTO	Index case	YES	NO	NO	SI	YES	COLONOSCOPY	YES	COLONOSCOPY	COLONOSCOPY	COLONOSCOPY	58.0		NO	NO	NO	NO	NO	NO	High	YES	>=55	NO	YES	NO	NO	YES	NO	NO	YES	NO	NO	YES	NO	NO
Hospital de Donostia	1590-45	1590-45-FPG-4	Different	55.0	female	female	RECTO	Index case	YES	NO	NO	SI	YES	COLONOSCOPY	YES	COLONOSCOPY	COLONOSCOPY	COLONOSCOPY	46.0		NO	NO	NO	NO	NO	NO	High	YES	<55	NO	NO	NO	NO	NO	YES	NO	NO	YES	NO	NO	NO	NO
Hospital de Donostia	1590-45	1590-45-FPG-3	Different	55.0	female	female	RECTO	Index case	YES	NO	NO	SI	YES	COLONOSCOPY	YES	COLONOSCOPY	COLONOSCOPY	COLONOSCOPY	48.0		NO	NO	NO	NO	NO	NO	High	YES	<55	YES	NO	NO	NO	NO	YES	NO	NO	YES	NO	NO	NO	NO
Hospital de Donostia	1590-36	1590-36-FPG-5	Different	51.0	female	female	RECTO	Index case	YES	NO	YES	SI	YES	COLONOSCOPY	YES	COLONOSCOPY	COLONOSCOPY	COLONOSCOPY	57.0		NO	NO	NO	NO	NO	NO	High	NO	>=55	NO	NO	NO	NO	YES	NO	NO	YES	NO	NO	YES	NO	NO
Hospital de Donostia	1590-35	1590-35-FPG-5	Different	57.0	male	male	COLON	Index case	YES	NO	YES	SI	YES	COLONOSCOPY	YES	COLONOSCOPY	COLONOSCOPY	COLONOSCOPY	58.0		NO	NO	NO	NO	NO	NO	High	YES	>=55	NO	NO	NO	NO	YES	NO	NO	NO	YES	NO	NO	NO	NO
Hospital de Donostia	1590-35	1590-35-FPG-3	Different	57.0	male	male	COLON	Index case	YES	NO	YES	SI	YES	COLONOSCOPY	YES	COLONOSCOPY	COLONOSCOPY	COLONOSCOPY	65.0		YES	YES	NO	NO	YES	YES	High	YES	>=55	NO	NO	NO	NO	YES	NO	NO	NO	YES	NO	NO	NO	NO
Hospital de Donostia	1590-31	1590-31-FPG-3	Same or One	57.0	male	male	COLON	Index case	YES	NO	YES	NO	YES	COLONOSCOPY	NO	COLONOSCOPY		COLONOSCOPY	53.0	COLONOSCOPY	NO	NO	NO	NO	NO	NO	High	YES	<55	NO	NO	NO	NO	YES	NO	NO	NO	YES	NO	NO	NO	NO
Hospital de Donostia	1590-30	1590-30-FPG-1	Same or One	37.0	male	male	COLON	FDR	YES	NO	NO	SI	YES	COLONOSCOPY	YES	COLONOSCOPY	COLONOSCOPY	COLONOSCOPY	41.0		NO	NO	NO	NO	NO	NO	High	NO	<55	NO	NO	NO	YES	NO	NO	NO	NO	NO	YES	NO	NO	NO
Hospital de Donostia	1590-27	1590-27-FPG-3	Different	39.0	male	female	COLON	Index case	NO	NO	YES	SI	YES	COLONOSCOPY	YES	COLONOSCOPY	COLONOSCOPY	COLONOSCOPY	32.0		NO	NO	NO	NO	NO	NO	High	NO	<55	NO	NO	NO	NO	YES	NO	NO	NO	YES	NO	NO	NO	NO
Hospital de Donostia	1590-26	1590-26-FPG-4	Different	44.0	female	female	COLON	Index case	YES	NO	YES	NO	YES	COLONOSCOPY	NO	COLONOSCOPY		COLONOSCOPY	46.0	COLONOSCOPY	NO	NO	NO	NO	NO	NO	High	NO	<55	NO	NO	NO	NO	YES	NO	NO	NO	YES	NO	NO	NO	NO
Hospital de Donostia	1590-25	1590-25-FPG-4	Different	56.0	female	female	COLON	Index case	YES	NO	YES	SI	YES	COLONOSCOPY	YES	COLONOSCOPY	COLONOSCOPY	COLONOSCOPY	55.0		NO	NO	NO	NO	NO	NO	High	YES	>=55	NO	NO	NO	NO	YES	NO	NO	NO	YES	NO	NO	NO	NO
Hospital de Donostia	1590-25	1590-25-FPG-3	Different	56.0	female	male	COLON	Index case	YES	NO	YES	SI	YES	COLONOSCOPY	YES	COLONOSCOPY	COLONOSCOPY	COLONOSCOPY	58.0		NO	NO	NO	NO	NO	NO	High	YES	>=55	NO	NO	YES	NO	YES	NO	NO	NO	YES	NO	NO	NO	NO
Hospital de Donostia	1590-22	1590-22-FPG-3	Different	51.0	female	male	COLON	Index case	YES	NO	YES	SI	YES	COLONOSCOPY	YES	COLONOSCOPY	COLONOSCOPY	COLONOSCOPY	51.0		NO	NO	NO	NO	NO	NO	High	NO	<55	NO	NO	NO	NO	YES	NO	NO	NO	YES	NO	NO	NO	NO
Hospital de Donostia	1590-21	1590-21-FPG-3	Same or One	59.0	male	female	COLON	Index case	YES	NO	YES	SI	YES	COLONOSCOPY	YES	COLONOSCOPY	COLONOSCOPY	COLONOSCOPY	62.0		NO	NO	NO	NO	NO	NO	High	YES	>=55	NO	NO	NO	NO	YES	NO	NO	NO	YES	NO	NO	NO	NO
Hospital de Donostia	1590-2-	1590-2-FPG-3	Different	48.0	female	female	COLON	Index case	YES	YES	YES	SI	YES	COLONOSCOPY	YES	COLONOSCOPY	COLONOSCOPY	COLONOSCOPY	49.0		NO	NO	NO	NO	NO	NO	High	NO	<55	NO	NO	NO	NO	YES	NO	NO	NO	YES	NO	NO	NO	NO
Hospital de Donostia	1590-19	1590-19-FPG-3	Different	55.0	male	male	COLON	Index case	YES	NO	YES	SI	YES	COLONOSCOPY	YES	COLONOSCOPY	COLONOSCOPY	COLONOSCOPY	54.0		NO	NO	NO	NO	NO	NO	High	YES	<55	NO	NO	NO	NO	YES	NO	NO	NO	YES	NO	NO	NO	NO
Hospital de Donostia	1590-17	1590-17-FPG-5	Same or One	54.0	male	male	COLON	FDR	YES	NO	YES	NO	YES	COLONOSCOPY	NO	COLONOSCOPY		COLONOSCOPY	56.0	COLONOSCOPY	NO	NO	NO	NO	NO	NO	High	NO	>=55	NO	NO	NO	NO	YES	NO	NO	NO	YES	NO	NO	NO	NO
Hospital de Donostia	1590-16	1590-16-FPG-4	Different	52.0	female	male	COLON	Index case	YES	NO	YES	NO	NO		NO	COLONOSCOPY		COLONOSCOPY	47.0	COLONOSCOPY	NO	NO	NO	NO	NO	NO	High	NO	<55	NO	NO	NO	NO	YES	NO	NO	NO	YES	NO	NO	NO	NO
Hospital de Donostia	1590-13	1590-13-FPG-3	Same or One	51.0	female	male	COLON	Index case	YES	NO	YES	SI	YES	COLONOSCOPY	YES	COLONOSCOPY	COLONOSCOPY	COLONOSCOPY	47.0		NO	NO	NO	NO	NO	NO	High	NO	<55	NO	NO	NO	NO	YES	NO	NO	NO	YES	NO	NO	NO	NO
Hospital de Donostia	1590-11	1590-11-FPG-3	Same or One	55.0	male	male	COLON	Index case	NO	NO	YES	NO	YES	COLONOSCOPY	NO	COLONOSCOPY		COLONOSCOPY	61.0	COLONOSCOPY	NO	NO	NO	YES	NO	YES	High	YES	>=55	NO	NO	NO	NO	YES	NO	NO	NO	NO	YES	NO	NO	NO
Hospital de Donostia	1590-10	1590-10-FPG-3	Same or One	49.0	male	female	COLON	Index case	YES	NO	YES	NO	NO		NO	COLONOSCOPY		COLONOSCOPY	50.0	COLONOSCOPY	NO	NO	NO	NO	NO	NO	High	NO	<55	NO	NO	NO	NO	YES	NO	NO	YES	NO	NO	YES	NO	NO
Hospital de Donostia	1590-1-	1590-1-FPG-5	Different	57.0	male	female	COLON	Index case	YES	YES	YES	SI	YES	COLONOSCOPY	YES	COLONOSCOPY	COLONOSCOPY	COLONOSCOPY	50.0		NO	NO	NO	NO	NO	NO	High	YES	<55	NO	NO	NO	NO	YES	NO	NO	NO	NO	YES	NO	NO	NO
Hospital de Donostia	1590-1-	1590-1-FPG-4	Different	57.0	male	female	COLON	Index case	YES	YES	YES	SI	YES	COLONOSCOPY	YES	COLONOSCOPY	COLONOSCOPY	COLONOSCOPY	56.0		YES	YES	NO	NO	YES	YES	High	YES	>=55	NO	NO	NO	NO	YES	NO	NO	NO	NO	YES	NO	NO	NO
Hospital Clinico de Zaragoza	1588-3-	1588-3-FPG-1	Different	49.0	female	female	COLON	Index case	YES	YES	YES	SI	YES	COLONOSCOPY	YES	COLONOSCOPY	COLONOSCOPY	COLONOSCOPY	55.0		YES	YES	NO	NO	YES	YES	Low	NO	>=55	NO	NO	NO	NO	YES	NO	NO	YES	NO	NO	YES	NO	NO
Hospital Clinico de Zaragoza	1588-2-	1588-2-fpg-1	Same or One	58.0	female	female	COLON	Index case	YES	YES	YES	NO	NO		NO	COLONOSCOPY		COLONOSCOPY	52.0	COLONOSCOPY	NO	NO	NO	NO	NO	NO	Low	YES	<55	NO	NO	NO	NO	YES	NO	NO	YES	NO	NO	YES	NO	NO
Hospital Clinico de Zaragoza	1588-1	1588-1-FPG-6	Different	41.0	male	female	RECTO	FDR	YES	NO	NO	SI	YES	COLONOSCOPY	YES	COLONOSCOPY	COLONOSCOPY	COLONOSCOPY	48.0		NO	NO	NO	NO	NO	NO	Low	NO	<55	YES	NO	YES	NO	NO	YES	NO	YES	NO	NO	YES	NO	NO
Hospital Clinic, Barcelona	1589-33	1589-33-FPG-1	Same or One	51.0	male	female	COLON	FDR	YES	NO	NO	SI	YES	COLONOSCOPY	YES	COLONOSCOPY	COLONOSCOPY	COLONOSCOPY	62.0		NO	NO	NO	NO	NO	NO	Low	NO	>=55	NO	NO	NO	NO	YES	NO	NO	NO	YES	NO	NO	NO	NO
Hospital Clinic, Barcelona	1589-3-	1589-3-FPG-1	Same or One	52.0	female	male	COLON	Index case	YES	NO	NO	SI	YES	COLONOSCOPY	YES	COLONOSCOPY	COLONOSCOPY	COLONOSCOPY	60.0		NO	NO	NO	NO	NO	NO	High	NO	>=55	NO	NO	NO	NO	YES	NO	NO	NO	YES	NO	NO	NO	NO
Hospital Clinic, Barcelona	1589-26	1589-26-FPG-1	Different	50.0	female	female	COLON	Index case	YES	NO	NO	SI	YES	COLONOSCOPY	YES	COLONOSCOPY	COLONOSCOPY	COLONOSCOPY	60.0		NO	NO	NO	NO	NO	NO	High	NO	>=55	NO	YES	NO	NO	YES	NO	NO	YES	NO	NO	YES	NO	NO
Hospital Clinic, Barcelona	1589-25	1589-25-FPG-4	Different	59.0	male	female	COLON	Index case	YES	NO	NO	SI	YES	COLONOSCOPY	YES	COLONOSCOPY	COLONOSCOPY	COLONOSCOPY	59.0		NO	NO	NO	NO	NO	NO	High	YES	>=55	NO	NO	NO	NO	YES	NO	NO	YES	NO	NO	YES	NO	NO
Hospital Clinic, Barcelona	1589-24	1589-24-FPG-5	Same or One	50.0	female	female	COLON	Index case	YES	NO	NO	SI	YES	COLONOSCOPY	YES	COLONOSCOPY	COLONOSCOPY	COLONOSCOPY	53.0		NO	NO	NO	NO	NO	NO	Low	NO	<55	NO	NO	NO	NO	YES	NO	NO	NO	NO	YES	NO	NO	NO
Hospital Clinic, Barcelona	1589-1-	1589-1-FPG-3	Different	50.0	male	male	COLON	Index case	YES	NO	YES	SI	YES	COLONOSCOPY	YES	COLONOSCOPY	COLONOSCOPY	COLONOSCOPY	58.0		NO	NO	NO	NO	NO	NO	High	NO	>=55	NO	NO	NO	NO	YES	NO	NO	NO	YES	NO	NO	NO	NO
Complejo Hospitalario de Vigo	2313-9	2313-9-FPG3	Same or One	44.0	female	female	COLON	Index case	NO	NO	NO	SI	YES	COLONOSCOPY	YES	COLONOSCOPY	COLONOSCOPY	COLONOSCOPY	47.0		NO	NO	NO	NO	NO	NO	High	NO	<55	NO	NO	NO	NO	YES	NO	NO	YES	NO	NO	YES	NO	NO
Complejo Hospitalario de Vigo	2313-8	2313-8-fpg-3	Different	47.0	male	male	RECTO	Index case	YES	NO	NO	SI	YES	COLONOSCOPY	YES	COLONOSCOPY	COLONOSCOPY	COLONOSCOPY	43.0		NO	NO	NO	NO	NO	NO	High	NO	<55	NO	NO	NO	NO	YES	NO	NO	NO	YES	NO	NO	NO	NO
Complejo Hospitalario de Vigo	2313-5	2313-5-FPG-2	Different	49.0	male	female	COLON	Index case	YES	NO	NO	SI	YES	COLONOSCOPY	YES	COLONOSCOPY	COLONOSCOPY	COLONOSCOPY	71.0		YES	YES	NO	NO	YES	YES	High	NO	>=55	NO	NO	NO	YES	NO	NO	NO	YES	NO	NO	YES	NO	NO
Complejo Hospitalario de Vigo	2313-4	2313-4-FPG-3	Different	57.0	female	male	COLON	Index case	YES	NO	NO	SI	YES	COLONOSCOPY	YES	COLONOSCOPY	COLONOSCOPY	COLONOSCOPY	43.0		YES	YES	NO	NO	YES	YES	High	YES	>=55	NO	NO	NO	NO	YES	NO	NO	YES	NO	NO	YES	NO	NO
Complejo Hospitalario de Vigo	2313-35	2313-35-FPG-3	Same or One	46.0	male	female	COLON	Index case	YES	NO	NO	SI	YES	COLONOSCOPY	YES	COLONOSCOPY	COLONOSCOPY	COLONOSCOPY	49.0		NO	NO	NO	NO	NO	NO	High	NO	<55	NO	NO	NO	NO	YES	NO	NO	YES	NO	NO	YES	NO	NO
Complejo Hospitalario de Vigo	2313-34	2313-34-FPG-3	Same or One	50.0	male	female	COLON	Index case	YES	NO	NO	NO	NO		NO	COLONOSCOPY		COLONOSCOPY	58.0	COLONOSCOPY	NO	NO	NO	NO	NO	NO	High	NO	>=55	NO	NO	NO	NO	YES	NO	NO	YES	NO	NO	YES	NO	NO
Complejo Hospitalario de Vigo	2313-32	2313-32-FPG-4	Different	56.0	male	male	COLON	Index case	YES	NO	NO	SI	YES	COLONOSCOPY	YES	COLONOSCOPY	COLONOSCOPY	COLONOSCOPY	65.0		YES	YES	NO	NO	YES	YES	High	YES	>=55	NO	YES	NO	NO	YES	NO	YES	NO	NO	NO	YES	NO	NO
Complejo Hospitalario de Vigo	2313-3	2313-3-FPG-5	Different	65.0	male	male	RECTO	Index case	YES	YES	NO	SI	YES	COLONOSCOPY	YES	COLONOSCOPY	COLONOSCOPY	COLONOSCOPY	57.0		NO	NO	NO	NO	NO	NO	High	YES	>=55	NO	NO	NO	NO	YES	NO	NO	YES	NO	NO	YES	NO	NO
Complejo Hospitalario de Vigo	2313-22	2313-22-FPG-5	Different	49.0	female	male	COLON	Index case	YES	NO	NO	SI	YES	COLONOSCOPY	YES	COLONOSCOPY	COLONOSCOPY	COLONOSCOPY	52.0		NO	NO	NO	NO	NO	NO	High	NO	<55	NO	NO	NO	NO	YES	NO	NO	YES	NO	NO	YES	NO	NO
Complejo Hospitalario de Vigo	2313-21	2313-21-FPG5	Same or One	59.0	male	male	RECTO	Index case	YES	NO	NO	SI	YES	COLONOSCOPY	YES	COLONOSCOPY	COLONOSCOPY	COLONOSCOPY	44.0		YES	YES	NO	NO	YES	YES	High	YES	<55	YES	YES	NO	NO	YES	NO	NO	NO	YES	NO	NO	NO	NO
Complejo Hospitalario de Vigo	2313-21	2313-21-FPG4	Same or One	59.0	male	male	RECTO	Index case	YES	NO	NO	SI	YES	COLONOSCOPY	YES	COLONOSCOPY	COLONOSCOPY	COLONOSCOPY	55.0		NO	NO	NO	NO	NO	NO	High	YES	>=55	NO	NO	NO	NO	YES	NO	NO	YES	NO	NO	YES	NO	NO
Complejo Hospitalario de Vigo	2313-21	2313-21-FPG3	Same or One	59.0	male	male	RECTO	Index case	YES	NO	NO	SI	YES	COLONOSCOPY	YES	COLONOSCOPY	COLONOSCOPY	COLONOSCOPY	62.0		YES	YES	NO	NO	YES	YES	High	YES	>=55	NO	YES	NO	NO	YES	NO	YES	NO	NO	NO	YES	NO	NO
Complejo Hospitalario de Vigo	2313-20	2313-20-FPG-3	Different	37.0	female	male	COLON	Index case	YES	NO	NO	SI	YES	COLONOSCOPY	YES	COLONOSCOPY	COLONOSCOPY	COLONOSCOPY	43.0		NO	NO	NO	NO	NO	NO	High	NO	<55	NO	NO	NO	NO	YES	NO	NO	YES	NO	NO	YES	NO	NO
Complejo Hospitalario de Vigo	2313-17	2313-17-fpg-3	Same or One	56.0	male	male	COLON	Index case	YES	NO	NO	SI	YES	COLONOSCOPY	YES	COLONOSCOPY	COLONOSCOPY	COLONOSCOPY	70.0		NO	NO	NO	NO	NO	NO	High	YES	>=55	YES	NO	NO	NO	YES	NO	NO	YES	NO	NO	YES	NO	NO
Complejo Hospitalario de Vigo	2313-15	2313-15-FPG-4	Same or One	54.0	male	female	COLON	Index case	YES	NO	NO	SI	YES	COLONOSCOPY	YES	COLONOSCOPY	COLONOSCOPY	COLONOSCOPY	57.0		NO	NO	NO	NO	NO	NO	High	NO	>=55	NO	NO	NO	NO	YES	NO	NO	YES	NO	NO	YES	NO	NO
Complejo Hospitalario de Vigo	2313-15	2313-15-FPG-3	Same or One	54.0	male	female	COLON	Index case	YES	NO	NO	SI	YES	COLONOSCOPY	YES	COLONOSCOPY	COLONOSCOPY	COLONOSCOPY	59.0		NO	NO	NO	NO	NO	NO	High	NO	>=55	NO	NO	NO	NO	YES	NO	NO	YES	NO	NO	YES	NO	NO
Complejo Hospitalario de Vigo	2313-11	2313-11-FPG-3	Different	58.0	male	female	COLON	Index case	YES	NO	NO	SI	YES	COLONOSCOPY	YES	COLONOSCOPY	COLONOSCOPY	COLONOSCOPY	43.0		NO	NO	NO	NO	NO	NO	High	YES	<55	NO	NO	NO	NO	YES	NO	NO	NO	YES	NO	NO	NO	NO
Complejo Hospitalario de Vigo	2313-10	2313-10-FPG-6	Different	59.0	female	female	COLON	Index case	YES	NO	NO	SI	YES	COLONOSCOPY	YES	COLONOSCOPY	COLONOSCOPY	COLONOSCOPY	51.0		NO	NO	NO	NO	NO	NO	High	YES	<55	NO	NO	NO	NO	YES	NO	NO	YES	NO	NO	YES	NO	NO
Complejo Hospitalario de Vigo	2313-1	2313-1-FPG-1	Same or One	57.0	male	male	RECTO	Index case	YES	NO	NO	SI	YES	COLONOSCOPY	YES	COLONOSCOPY	COLONOSCOPY	COLONOSCOPY	54.0		YES	YES	NO	NO	YES	YES	High	YES	<55	NO	NO	NO	NO	YES	NO	NO	YES	NO	NO	YES	NO	NO
Complejo Hospitalario de Vigo	2308-61	2308-61-FPG-1	Same or One	82.0	male	male	COLON	Index case	NO	NO	YES	SI	YES	COLONOSCOPY	YES	COLONOSCOPY	COLONOSCOPY	COLONOSCOPY	82.0		NO	NO	NO	NO	NO	NO	High	YES	>=55	YES	YES	NO	NO	YES	NO	YES	NO	NO	NO	YES	NO	NO
Complejo Hospitalario de Ourense	1587-65	1587-65-FPG-3	Same or One	60.0	female	male	COLON	Index case	YES	NO	NO	NO	YES	COLONOSCOPY	NO	COLONOSCOPY		COLONOSCOPY	41.0	COLONOSCOPY	NO	NO	NO	NO	NO	NO	High	YES	<55	NO	NO	NO	NO	NO	YES	NO	NO	YES	NO	NO	NO	NO
Complejo Hospitalario de Ourense	1587-63	1587-63-FPG-4	Different	58.0	male	female	COLON	Index case	YES	YES	YES	SI	YES	COLONOSCOPY	YES	COLONOSCOPY	COLONOSCOPY	COLONOSCOPY	50.0		NO	NO	NO	NO	NO	NO	High	YES	<55	NO	NO	NO	NO	YES	NO	NO	NO	YES	NO	NO	NO	NO
Complejo Hospitalario de Ourense	1587-62	1587-62-FPG-3	Different	57.0	female	female	RECTO	Index case	YES	NO	YES	SI	YES	COLONOSCOPY	YES	COLONOSCOPY	COLONOSCOPY	COLONOSCOPY	64.0		NO	NO	NO	NO	NO	NO	High	YES	>=55	NO	NO	NO	NO	YES	NO	NO	NO	YES	NO	NO	NO	NO
Complejo Hospitalario de Ourense	1587-60	1587-60-FPG-3	Same or One	55.0	female	male	RECTO	Index case	YES	NO	NO	SI	YES	COLONOSCOPY	YES	COLONOSCOPY	COLONOSCOPY	COLONOSCOPY	48.0		NO	NO	NO	NO	NO	NO	High	YES	<55	NO	NO	NO	NO	YES	NO	NO	YES	NO	NO	YES	NO	NO
Complejo Hospitalario de Ourense	1587-56	1587-56-FPG-3	Different	54.0	male	female	COLON	Index case	YES	NO	NO	SI	YES	COLONOSCOPY	YES	COLONOSCOPY	COLONOSCOPY	COLONOSCOPY	57.0		NO	NO	NO	NO	NO	NO	High	NO	>=55	NO	YES	NO	NO	YES	NO	NO	NO	YES	NO	NO	NO	NO
Complejo Hospitalario de Ourense	1587-55	1587-55-FPG-6	Different	55.0	male	male	COLON	Index case	YES	NO	NO	SI	YES	COLONOSCOPY	YES	COLONOSCOPY	COLONOSCOPY	COLONOSCOPY	44.0		NO	NO	NO	NO	NO	NO	High	YES	<55	NO	NO	NO	NO	YES	NO	NO	YES	NO	NO	YES	NO	NO
Complejo Hospitalario de Ourense	1587-54	1587-54-FPG-1	Different	50.0	male	female	COLON	Index case	YES	YES	NO	SI	YES	COLONOSCOPY	YES	COLONOSCOPY	COLONOSCOPY	COLONOSCOPY	77.0		NO	NO	YES	YES	YES	YES	High	NO	>=55	NO	YES	NO	YES	NO	NO	NO	YES	NO	NO	YES	NO	NO
Complejo Hospitalario de Ourense	1587-53	1587-53-FPG-7	Same or One	69.0	female	male	COLON	Index case	YES	NO	NO	SI	YES	COLONOSCOPY	YES	COLONOSCOPY	COLONOSCOPY	COLONOSCOPY	40.0		YES	YES	NO	NO	YES	YES	High	YES	<55	NO	YES	NO	NO	NO	YES	NO	NO	NO	YES	NO	NO	NO
Complejo Hospitalario de Ourense	1587-51	1587-51-FPG-5	Different	56.0	male	male	RECTO	Index case	YES	NO	YES	SI	YES	COLONOSCOPY	YES	COLONOSCOPY	COLONOSCOPY	COLONOSCOPY	62.0		NO	NO	NO	NO	NO	NO	High	YES	>=55	NO	NO	NO	NO	YES	NO	NO	YES	NO	NO	YES	NO	NO
Complejo Hospitalario de Ourense	1587-50	1587-50-FPG-3	Same or One	56.0	female	female	COLON	Index case	YES	NO	YES	SI	YES	COLONOSCOPY	YES	COLONOSCOPY	COLONOSCOPY	COLONOSCOPY	47.0		NO	NO	NO	NO	NO	NO	High	YES	<55	NO	NO	NO	NO	YES	NO	NO	YES	NO	NO	YES	NO	NO
Complejo Hospitalario de Ourense	1587-43	1587-43 FPG 1	Same or One	56.0	male	male	RECTO	FDR	YES	NO	YES	NO	YES	COLONOSCOPY	NO	COLONOSCOPY		COLONOSCOPY	58.0	COLONOSCOPY	NO	NO	NO	YES	NO	YES	High	YES	>=55	NO	YES	NO	NO	YES	NO	NO	YES	NO	NO	YES	NO	NO
Complejo Hospitalario de Ourense	1587-42	1587-42-FPG-9	Different	60.0	male	female	COLON	Index case	YES	NO	NO	SI	YES	COLONOSCOPY	YES	COLONOSCOPY	COLONOSCOPY	COLONOSCOPY	48.0		NO	NO	NO	NO	NO	NO	High	YES	<55	NO	NO	NO	NO	YES	NO	NO	YES	NO	NO	YES	NO	NO
Complejo Hospitalario de Ourense	1587-41	1587-41-FPG-4	Same or One	57.0	male	male	COLON	Index case	YES	NO	NO	SI	YES	COLONOSCOPY	YES	COLONOSCOPY	COLONOSCOPY	COLONOSCOPY	50.0		NO	NO	NO	NO	NO	NO	High	YES	<55	YES	YES	NO	NO	YES	NO	NO	YES	NO	NO	YES	NO	NO
Complejo Hospitalario de Ourense	1587-41	1587-41-FPG-3	Same or One	57.0	male	female	COLON	Index case	YES	NO	NO	SI	YES	COLONOSCOPY	YES	COLONOSCOPY	COLONOSCOPY	COLONOSCOPY	59.0		YES	YES	NO	NO	YES	YES	High	YES	>=55	NO	YES	NO	NO	YES	NO	NO	YES	NO	NO	YES	NO	NO
Complejo Hospitalario de Ourense	1587-4	1587-4-fpg-1	Same or One	56.0	male	female	RECTO	FDR	YES	NO	NO	SI	YES	COLONOSCOPY	YES	COLONOSCOPY	COLONOSCOPY	COLONOSCOPY	52.0		YES	YES	NO	NO	YES	YES	High	YES	<55	NO	NO	NO	NO	YES	NO	NO	NO	YES	NO	NO	NO	NO
Complejo Hospitalario de Ourense	1587-38	1587-38-FPG-5	Same or One	59.0	female	female	COLON	Index case	YES	NO	NO	SI	YES	COLONOSCOPY	YES	COLONOSCOPY	COLONOSCOPY	COLONOSCOPY	41.0		NO	NO	NO	NO	NO	NO	High	YES	<55	YES	NO	NO	NO	NO	YES	NO	NO	YES	NO	NO	NO	NO
Complejo Hospitalario de Ourense	1587-35	1587-35-FPG-3	Different	47.0	male	female	COLON	Index case	YES	NO	NO	SI	YES	COLONOSCOPY	YES	COLONOSCOPY	COLONOSCOPY	COLONOSCOPY	47.0		NO	NO	NO	NO	NO	NO	High	NO	<55	NO	NO	NO	NO	YES	NO	NO	NO	YES	NO	NO	NO	NO
Complejo Hospitalario de Ourense	1587-33	1587-33-fpg-7	Different	49.0	male	male	COLON	Index case	YES	NO	YES	SI	YES	COLONOSCOPY	YES	COLONOSCOPY	COLONOSCOPY	COLONOSCOPY	41.0		YES	YES	NO	NO	YES	YES	High	NO	<55	NO	NO	NO	NO	YES	NO	NO	YES	NO	NO	YES	NO	NO
Complejo Hospitalario de Ourense	1587-33	1587-33-fpg-5	Different	49.0	male	female	COLON	Index case	YES	NO	YES	SI	YES	COLONOSCOPY	YES	COLONOSCOPY	COLONOSCOPY	COLONOSCOPY	46.0		NO	NO	NO	NO	NO	NO	High	NO	<55	NO	NO	NO	NO	YES	NO	NO	YES	NO	NO	YES	NO	NO
Complejo Hospitalario de Ourense	1587-33	1587-33-fpg-3	Different	49.0	male	male	COLON	Index case	YES	NO	NO	SI	YES	COLONOSCOPY	YES	COLONOSCOPY	COLONOSCOPY	COLONOSCOPY	55.0		NO	NO	YES	YES	YES	YES	High	NO	>=55	NO	NO	NO	NO	YES	NO	NO	NO	YES	NO	NO	NO	NO
Complejo Hospitalario de Ourense	1587-30	1587-30-fpg-4	Different	60.0	female	female	COLON	Index case	YES	NO	YES	SI	YES	COLONOSCOPY	YES	COLONOSCOPY	COLONOSCOPY	COLONOSCOPY	65.0		NO	NO	NO	NO	NO	NO	High	YES	>=55	NO	NO	NO	NO	YES	NO	NO	YES	NO	NO	YES	NO	NO
Complejo Hospitalario de Ourense	1587-30	1587-30-fpg-3	Different	60.0	female	female	COLON	Index case	YES	NO	YES	SI	YES	COLONOSCOPY	YES	COLONOSCOPY	COLONOSCOPY	COLONOSCOPY	66.0		NO	NO	NO	NO	NO	NO	High	YES	>=55	NO	NO	NO	NO	YES	NO	NO	YES	NO	NO	YES	NO	NO
Complejo Hospitalario de Ourense	1587-29	1587-29-fpg-1	Different	58.0	male	male	COLON	Index case	YES	NO	YES	SI	YES	COLONOSCOPY	YES	COLONOSCOPY	COLONOSCOPY	COLONOSCOPY	63.0		NO	NO	NO	NO	NO	NO	High	YES	>=55	YES	YES	NO	NO	YES	NO	NO	YES	NO	NO	YES	NO	NO
Complejo Hospitalario de Ourense	1587-28	1587-28-FPG-3	Different	53.0	female	female	RECTO	Index case	YES	NO	YES	NO	YES	COLONOSCOPY	NO	COLONOSCOPY		COLONOSCOPY	57.0	COLONOSCOPY	NO	NO	NO	NO	NO	NO	High	NO	>=55	NO	NO	NO	NO	YES	NO	NO	YES	NO	NO	YES	NO	NO
Complejo Hospitalario de Ourense	1587-27	1587-27-FPG-5	Different	76.0	male	male	RECTO	Index case	NO	NO	YES	SI	YES	COLONOSCOPY	YES	COLONOSCOPY	COLONOSCOPY	COLONOSCOPY	64.0		NO	NO	NO	NO	NO	NO	High	YES	>=55	NO	NO	NO	NO	YES	NO	NO	YES	NO	NO	YES	NO	NO
Complejo Hospitalario de Ourense	1587-24	1587-24-FPG-3	Same or One	59.0	male	female	COLON	Index case	YES	NO	NO	NO	YES	COLONOSCOPY	NO	COLONOSCOPY		COLONOSCOPY	40.0	COLONOSCOPY	NO	NO	NO	NO	NO	NO	High	YES	<55	YES	NO	NO	YES	NO	NO	NO	YES	NO	NO	YES	NO	NO
Complejo Hospitalario de Ourense	1587-23	1587-23 FPG 3	Same or One	46.0	female	male	COLON	FDR	YES	NO	YES	SI	YES	COLONOSCOPY	YES	COLONOSCOPY	COLONOSCOPY	COLONOSCOPY	41.0		NO	NO	NO	NO	NO	NO	High	NO	<55	NO	NO	NO	NO	YES	NO	NO	YES	NO	NO	YES	NO	NO
Complejo Hospitalario de Ourense	1587-23	1587-23 FPG 1	Same or One	46.0	female	female	COLON	FDR	YES	NO	NO	SI	YES	COLONOSCOPY	YES	COLONOSCOPY	COLONOSCOPY	COLONOSCOPY	68.0		NO	NO	NO	NO	NO	NO	High	NO	>=55	NO	NO	NO	YES	NO	NO	NO	YES	NO	NO	YES	NO	NO
Complejo Hospitalario de Ourense	1587-20	1587-20-FPG-3	Same or One	71.0	male	female	RECTO	Index case	NO	NO	YES	SI	YES	COLONOSCOPY	YES	COLONOSCOPY	COLONOSCOPY	COLONOSCOPY	64.0		NO	NO	NO	NO	NO	NO	High	YES	>=55	NO	NO	NO	NO	YES	NO	NO	NO	YES	NO	NO	NO	NO
Complejo Hospitalario de Ourense	1587-17	1587-17-FPG-5	Same or One	45.0	male	male	COLON	Index case	YES	YES	YES	NO	YES	COLONOSCOPY	NO	COLONOSCOPY		COLONOSCOPY	55.0	COLONOSCOPY	NO	NO	NO	NO	NO	NO	High	NO	>=55	NO	NO	NO	NO	YES	NO	NO	NO	YES	NO	NO	NO	NO
Complejo Hospitalario de Ourense	1587-16	1587-16-Fpg-3	Different	79.0	female	female	RECTO	Index case	NO	YES	NO	SI	YES	COLONOSCOPY	YES	COLONOSCOPY	COLONOSCOPY	COLONOSCOPY	53.0		NO	NO	NO	NO	NO	NO	High	YES	<55	NO	NO	NO	NO	NO	YES	NO	NO	YES	NO	NO	NO	NO
Complejo Hospitalario de Ourense	1587-13	1587-13-FPG-1	Same or One	48.0	female	female	COLON	Index case	YES	NO	NO	SI	YES	COLONOSCOPY	YES	COLONOSCOPY	COLONOSCOPY	COLONOSCOPY	71.0		YES	YES	NO	NO	YES	YES	High	NO	>=55	NO	NO	NO	YES	NO	NO	NO	YES	NO	NO	YES	NO	NO
Complejo Hospitalario de Pontevedra	2308-81	2308-81-FPG-1	Different	76.0	female	female	COLON	Index case	NO	YES	YES	NO	YES	COLONOSCOPY	NO	COLONOSCOPY		COLONOSCOPY	75.0	COLONOSCOPY	NO	NO	NO	NO	NO	NO	High	YES	>=55	NO	YES	NO	NO	YES	NO	YES	NO	NO	NO	YES	NO	NO
Complejo Hospitalario de Pontevedra	2308-76	2308-76-FPG-2	Same or One	54.0	male	male	COLON	Index case	YES	NO	YES	SI	YES	COLONOSCOPY	YES	COLONOSCOPY	COLONOSCOPY	COLONOSCOPY	45.0		NO	NO	NO	NO	NO	NO	High	NO	<55	NO	YES	NO	NO	YES	NO	NO	YES	NO	NO	YES	NO	NO
Complejo Hospitalario de Pontevedra	2308-74	2308-74-FPG-2	Different	57.0	female	female	COLON	Index case	YES	NO	YES	NO	YES	COLONOSCOPY	NO	COLONOSCOPY		COLONOSCOPY	46.0	COLONOSCOPY	NO	NO	NO	NO	NO	NO	High	YES	<55	NO	NO	NO	NO	YES	NO	NO	YES	NO	NO	YES	NO	NO
Complejo Hospitalario de Pontevedra	2308-70	2308-70-FPG-2	Different	56.0	male	female	COLON	Index case	YES	NO	YES	SI	YES	COLONOSCOPY	YES	COLONOSCOPY	COLONOSCOPY	COLONOSCOPY	54.0		NO	NO	NO	NO	NO	NO	High	YES	<55	NO	NO	NO	NO	YES	NO	NO	YES	NO	NO	YES	NO	NO
Complejo Hospitalario de Pontevedra	2308-7	2308-7-FPG-1	Same or One	65.0	male	male	COLON	Index case	NO	NO	YES	SI	YES	COLONOSCOPY	YES	COLONOSCOPY	COLONOSCOPY	COLONOSCOPY	60.0		NO	NO	NO	NO	NO	NO	High	YES	>=55	YES	YES	NO	NO	YES	NO	NO	YES	NO	NO	YES	NO	NO
Complejo Hospitalario de Pontevedra	2308-6	2308-6-FPG-1	Same or One	61.0	male	male	RECTO	Index case	NO	NO	YES	SI	YES	COLONOSCOPY	YES	COLONOSCOPY	COLONOSCOPY	COLONOSCOPY	71.0		NO	NO	NO	NO	NO	NO	Low	YES	>=55	NO	NO	NO	NO	YES	NO	NO	YES	NO	NO	YES	NO	NO
Complejo Hospitalario de Pontevedra	2308-4-	2308-4-FPG-8	Different	58.0	male	male	COLON	Index case	YES	NO	YES	SI	YES	COLONOSCOPY	YES	COLONOSCOPY	COLONOSCOPY	COLONOSCOPY	64.0		NO	NO	NO	NO	NO	NO	High	YES	>=55	YES	YES	YES	NO	YES	NO	NO	NO	YES	NO	NO	NO	NO
Complejo Hospitalario de Pontevedra	2308-3-	2308-3-FPG-1	Same or One	80.0	male	male	COLON	Index case	NO	NO	YES	SI	YES	COLONOSCOPY	YES	COLONOSCOPY	COLONOSCOPY	COLONOSCOPY	74.0		YES	YES	NO	NO	YES	YES	High	YES	>=55	NO	YES	YES	NO	YES	NO	NO	YES	NO	NO	YES	NO	NO
Complejo Hospitalario de Pontevedra	2308-26	2308-26-FPG-6	Different	68.0	male	female	COLON	Index case	NO	YES	YES	SI	YES	COLONOSCOPY	YES	COLONOSCOPY	COLONOSCOPY	COLONOSCOPY	49.0		NO	NO	NO	NO	NO	NO	High	YES	<55	NO	YES	NO	NO	YES	NO	NO	NO	NO	YES	NO	NO	NO
Complejo Hospitalario de Pontevedra	2308-15	2308-15-FPG-2	Same or One	68.0	female	female	COLON	Index case	NO	NO	YES	SI	YES	COLONOSCOPY	YES	COLONOSCOPY	COLONOSCOPY	COLONOSCOPY	74.0		NO	NO	NO	NO	NO	NO	High	YES	>=55	NO	YES	NO	NO	YES	NO	NO	YES	NO	NO	YES	NO	NO
Complejo Hospitalario de Pontevedra	2308-15	2308-15-FPG-1	Same or One	68.0	female	male	COLON	Index case	NO	NO	YES	SI	YES	COLONOSCOPY	YES	COLONOSCOPY	COLONOSCOPY	COLONOSCOPY	81.0		NO	NO	NO	NO	NO	NO	High	YES	>=55	NO	YES	NO	NO	YES	NO	NO	NO	YES	NO	NO	NO	NO
Complejo Hospitalario de Pontevedra	2308-11	2308-11-FPG-2	Same or One	60.0	female	female	RECTO	Index case	NO	NO	YES	SI	YES	COLONOSCOPY	YES	COLONOSCOPY	COLONOSCOPY	COLONOSCOPY	43.0		NO	NO	NO	NO	NO	NO	High	YES	<55	NO	YES	NO	NO	YES	NO	NO	YES	NO	NO	YES	NO	NO
Complejo Hospitalario de Pontevedra	2308-1	2308-1-FPG-1	Same or One	60.0	female	male	RECTO	Index case	NO	NO	YES	SI	YES	COLONOSCOPY	YES	COLONOSCOPY	COLONOSCOPY	COLONOSCOPY	64.0		YES	YES	NO	NO	YES	YES	High	YES	>=55	YES	YES	NO	NO	YES	NO	NO	YES	NO	NO	YES	NO	NO
Hospital Universitario de Canarias	1596-82	1596-82-FPG-8	Different	51.0	female	female	COLON	Index case	YES	NO	NO	NO	YES	COLONOSCOPY	NO	COLONOSCOPY		COLONOSCOPY	51.0	COLONOSCOPY	NO	NO	NO	NO	NO	NO	High	NO	<55	YES	NO	YES	NO	YES	NO	YES	NO	NO	NO	YES	NO	NO
Hospital Universitario de Canarias	1596-82	1596-82-FPG-5	Different	51.0	female	male	COLON	Index case	YES	NO	NO	NO	YES	COLONOSCOPY	NO	COLONOSCOPY		COLONOSCOPY	51.0	COLONOSCOPY	NO	NO	NO	NO	NO	NO	High	NO	<55	NO	NO	NO	NO	YES	NO	NO	NO	YES	NO	NO	NO	NO
Hospital Universitario de Canarias	1596-82	1596-82-fpg-1	Different	51.0	female	female	COLON	Index case	YES	NO	NO	NO	NO		NO	COLONOSCOPY		COLONOSCOPY	65.0	COLONOSCOPY	NO	NO	NO	NO	NO	NO	High	NO	>=55	NO	NO	NO	NO	NO	YES	YES	NO	NO	NO	YES	NO	NO
Hospital Universitario de Canarias	1596-53	1596-53-FPG-8	Different	64.0	male	female	RECTO	FDR	NO	NO	YES	NO	YES	COLONOSCOPY	NO	COLONOSCOPY		COLONOSCOPY	53.0	COLONOSCOPY	NO	NO	NO	NO	NO	NO	High	YES	<55	NO	YES	YES	NO	YES	NO	YES	NO	NO	NO	YES	NO	NO
Hospital Universitario de Canarias	1596-3-	1596-3-FPG-4	Different	45.0	male	male	COLON	Index case	YES	NO	NO	NO	NO		NO	COLONOSCOPY		COLONOSCOPY	40.0	COLONOSCOPY	NO	NO	NO	NO	NO	NO	High	NO	<55	YES	NO	NO	NO	YES	NO	NO	NO	YES	NO	NO	NO	NO
Hospital Universitario de Canarias	1596-17	1596-17-FPG-3	Different	56.0	female	male	COLON	Index case	YES	NO	NO	SI	YES	COLONOSCOPY	YES	COLONOSCOPY	COLONOSCOPY	COLONOSCOPY	56.0		NO	NO	NO	NO	NO	NO	High	YES	>=55	unknown	unknown	NO	NO	YES	NO	unknown	unknown	unknown	unknown	unknown	NO	NO
Hospital Puerta de Hierro	1594-61	1594-61-FPG-4	Different	75.0	male	female	COLON	Index case	NO	NO	YES	NO	NO		NO	COLONOSCOPY		COLONOSCOPY	80.0	COLONOSCOPY	NO	NO	NO	NO	NO	NO	High	YES	>=55	NO	NO	NO	NO	YES	NO	unknown	unknown	unknown	unknown	unknown	NO	NO
Hospital Puerta de Hierro	1594-60	1594-60-FPG-5	Same or One	69.0	female	female	COLON	Index case	NO	NO	YES	SI	YES	COLONOSCOPY	YES	COLONOSCOPY	COLONOSCOPY	COLONOSCOPY	61.0		NO	NO	NO	NO	NO	NO	High	YES	>=55	NO	unknown	NO	NO	YES	NO	unknown	unknown	unknown	unknown	unknown	NO	NO
Hospital Puerta de Hierro	1594-60	1594-60-FPG-4	Same or One	69.0	female	female	COLON	Index case	NO	NO	YES	NO	NO		NO	COLONOSCOPY		COLONOSCOPY	68.0	COLONOSCOPY	NO	NO	NO	NO	NO	NO	High	YES	>=55	YES	unknown	NO	NO	YES	NO	unknown	unknown	unknown	unknown	unknown	NO	NO
Hospital Puerta de Hierro	1594-60	1594-60-FPG-3	Same or One	69.0	female	female	COLON	Index case	NO	NO	YES	NO	NO		NO	COLONOSCOPY		COLONOSCOPY	67.0	COLONOSCOPY	NO	NO	NO	NO	NO	NO	High	YES	>=55	NO	unknown	NO	NO	YES	NO	unknown	unknown	unknown	unknown	unknown	NO	NO
Hospital Puerta de Hierro	1594-58	1594-58-FPG-5	Different	71.0	male	male	COLON	Index case	NO	NO	YES	NO	NO		NO	COLONOSCOPY		COLONOSCOPY	59.0	COLONOSCOPY	NO	NO	NO	NO	NO	NO	High	YES	>=55	NO	unknown	NO	NO	YES	NO	unknown	unknown	unknown	unknown	unknown	NO	NO
Hospital Puerta de Hierro	1594-58	1594-58-FPG-3	Different	71.0	male	female	COLON	Index case	NO	NO	YES	NO	NO		NO	COLONOSCOPY		COLONOSCOPY	66.0	COLONOSCOPY	NO	NO	NO	NO	NO	NO	High	YES	>=55	NO	unknown	NO	NO	YES	NO	unknown	unknown	unknown	unknown	unknown	NO	NO
Hospital Puerta de Hierro	1594-54	1594-54-FPG-4	Same or One	64.0	female	female	COLON	Index case	NO	NO	YES	SI	YES	COLONOSCOPY	YES	COLONOSCOPY	COLONOSCOPY	COLONOSCOPY	54.0		NO	NO	NO	NO	NO	NO	High	YES	<55	NO	unknown	NO	NO	YES	NO	unknown	unknown	unknown	unknown	unknown	NO	NO
Hospital Puerta de Hierro	1594-54	1594-54-FPG-3	Same or One	64.0	female	male	COLON	Index case	NO	NO	YES	SI	YES	COLONOSCOPY	YES	COLONOSCOPY	COLONOSCOPY	COLONOSCOPY	64.0		NO	NO	NO	NO	NO	NO	High	YES	>=55	YES	unknown	NO	NO	YES	NO	unknown	unknown	unknown	unknown	unknown	NO	NO
Hospital Puerta de Hierro	1594-49	1594-49-FPG-1	Same or One	59.0	male	male	COLON	FDR	YES	NO	YES	SI	YES	COLONOSCOPY	YES	COLONOSCOPY	COLONOSCOPY	COLONOSCOPY	59.0		NO	NO	NO	NO	NO	NO	High	YES	>=55	NO	unknown	NO	NO	YES	NO	unknown	unknown	unknown	unknown	unknown	NO	NO
Hospital Puerta de Hierro	1594-10	1594-10-fpg-1	Different	50.0	female	male	RECTO	Index case	NO	NO	YES	SI	YES	COLONOSCOPY	YES	COLONOSCOPY	COLONOSCOPY	COLONOSCOPY	45.0		NO	NO	NO	NO	NO	NO	High	NO	<55	YES	NO	NO	NO	YES	NO	NO	YES	NO	NO	YES	NO	NO
Hospital de Donostia	1590-45	1590-45-FPG-5	Different	55.0	female	male	RECTO	Index case	YES	NO	NO	NO	NO		NO	COLONOSCOPY		COLONOSCOPY	44.0	COLONOSCOPY	NO	NO	NO	NO	NO	NO	High	YES	<55	NO	NO	NO	NO	NO	YES	NO	NO	YES	NO	NO	NO	NO
Hospital de Donostia	1590-38	1590-38-FPG-4	Different	58.0	male	female	COLON	Index case	YES	NO	YES	NO	NO		NO	COLONOSCOPY		COLONOSCOPY	40.0	COLONOSCOPY	NO	NO	NO	NO	NO	NO	High	YES	<55	NO	NO	NO	NO	YES	NO	unknown	unknown	unknown	unknown	unknown	NO	NO
Hospital de Donostia	1590-38	1590-38-FPG-3	Different	58.0	male	male	COLON	Index case	YES	NO	YES	NO	YES	COLONOSCOPY	NO	COLONOSCOPY		COLONOSCOPY	58.0	COLONOSCOPY	NO	NO	NO	NO	NO	NO	High	YES	>=55	YES	NO	NO	NO	YES	NO	NO	YES	NO	NO	YES	NO	NO
Hospital de Donostia	1590-37	1590-37-FPG-2	Different	25.0	female	female	COLON	FDR	YES	NO	YES	NO	YES	COLONOSCOPY	NO	COLONOSCOPY		COLONOSCOPY	46.0	COLONOSCOPY	NO	NO	NO	NO	NO	NO	High	NO	<55	NO	NO	NO	NO	YES	NO	NO	NO	YES	NO	NO	NO	NO
Hospital de Donostia	1590-32	1590-32-FPG-7	Different	57.0	female	male	RECTO	Index case	YES	NO	YES	NO	YES	COLONOSCOPY	NO	COLONOSCOPY		COLONOSCOPY	41.0	COLONOSCOPY	NO	NO	NO	NO	NO	NO	High	YES	<55	NO	NO	NO	NO	YES	NO	NO	YES	NO	NO	YES	NO	NO
Hospital de Donostia	1590-32	1590-32-FPG-4	Different	57.0	female	male	RECTO	Index case	YES	NO	YES	NO	YES	COLONOSCOPY	NO	COLONOSCOPY		COLONOSCOPY	65.0	COLONOSCOPY	NO	NO	NO	NO	NO	NO	High	YES	>=55	NO	NO	NO	NO	YES	NO	NO	YES	NO	NO	YES	NO	NO
Hospital de Donostia	1590-24	1590-24-FPG-4	Different	57.0	female	female	COLON	Index case	YES	NO	YES	NO	YES	COLONOSCOPY	NO	COLONOSCOPY		COLONOSCOPY	69.0	COLONOSCOPY	NO	NO	NO	NO	NO	NO	High	YES	>=55	NO	NO	NO	NO	YES	NO	NO	NO	YES	NO	NO	NO	NO
Hospital de Donostia	1590-22	1590-22-FPG-1	Different	51.0	female	male	COLON	Index case	YES	NO	YES	NO	NO		NO	COLONOSCOPY		COLONOSCOPY	58.0	COLONOSCOPY	NO	NO	NO	NO	NO	NO	High	NO	>=55	NO	NO	NO	NO	YES	NO	NO	YES	NO	NO	YES	NO	NO
Hospital de Donostia	1590-2-	1590-2-FPG-2	Different	48.0	female	female	COLON	Index case	YES	NO	NO	NO	YES	COLONOSCOPY	NO	COLONOSCOPY		COLONOSCOPY	65.0	COLONOSCOPY	NO	NO	NO	NO	NO	NO	High	NO	>=55	NO	NO	NO	YES	NO	NO	NO	NO	YES	NO	NO	NO	NO
Hospital de Donostia	1590-12	1590-12-FPG-8	Different	56.0	male	male	COLON	Index case	YES	NO	YES	NO	YES	COLONOSCOPY	NO	COLONOSCOPY		COLONOSCOPY	73.0	COLONOSCOPY	NO	NO	NO	NO	NO	NO	High	YES	>=55	NO	NO	NO	NO	YES	NO	NO	YES	NO	NO	YES	NO	NO
Hospital de Donostia	1590-12	1590-12-FPG-14	Different	56.0	male	female	COLON	Index case	YES	NO	YES	NO	YES	COLONOSCOPY	NO	COLONOSCOPY		COLONOSCOPY	64.0	COLONOSCOPY	NO	NO	NO	NO	NO	NO	High	YES	>=55	NO	NO	NO	NO	YES	NO	NO	YES	NO	NO	YES	NO	NO
Complejo Hospitalario de Vigo	2313-6-	2313-6-FPG-5	Different	45.0	female	male	COLON	Index case	YES	NO	NO	NO	NO		NO	COLONOSCOPY		COLONOSCOPY	74.0	COLONOSCOPY	NO	NO	NO	NO	NO	NO	High	NO	>=55	NO	NO	NO	NO	YES	NO	NO	NO	YES	NO	NO	NO	NO
Complejo Hospitalario de Vigo	2313-36	2313-36-FPG-3	Same or One	56.0	female	male	RECTO	Index case	YES	NO	NO	NO	YES	COLONOSCOPY	NO	COLONOSCOPY		COLONOSCOPY	47.0	COLONOSCOPY	NO	NO	NO	NO	NO	NO	High	YES	<55	NO	NO	NO	NO	YES	NO	NO	YES	NO	NO	YES	NO	NO
Complejo Hospitalario de Ourense	1587-71	1587-71-FPG-2	Same or One	53.0	male	female	RECTO	Index case	YES	NO	NO	NO	YES	COLONOSCOPY	NO	COLONOSCOPY		COLONOSCOPY	59.0	COLONOSCOPY	NO	NO	NO	NO	NO	NO	High	NO	>=55	NO	NO	NO	NO	YES	NO	NO	YES	NO	NO	YES	NO	NO
Complejo Hospitalario de Ourense	1587-71	1587-71-FPG-1	Same or One	53.0	male	female	RECTO	Index case	YES	NO	NO	NO	YES	COLONOSCOPY	NO	COLONOSCOPY		COLONOSCOPY	61.0	COLONOSCOPY	NO	NO	NO	NO	NO	NO	High	NO	>=55	NO	NO	NO	NO	YES	NO	NO	YES	NO	NO	YES	NO	NO
Complejo Hospitalario de Ourense	1587-68	1587-68-FPG-2	Same or One	33.0	male	female	COLON	Index case	YES	NO	NO	NO	YES	COLONOSCOPY	NO	COLONOSCOPY		COLONOSCOPY	55.0	COLONOSCOPY	NO	NO	NO	NO	NO	NO	High	NO	>=55	NO	NO	NO	YES	NO	NO	NO	YES	NO	NO	YES	NO	NO
Complejo Hospitalario de Ourense	1587-34	1587-34-fpg-2	Different	56.0	male	female	RECTO	Index case	YES	NO	NO	NO	YES	COLONOSCOPY	NO	COLONOSCOPY		COLONOSCOPY	52.0	COLONOSCOPY	NO	NO	NO	NO	NO	NO	High	YES	<55	NO	NO	NO	NO	YES	NO	YES	NO	NO	NO	YES	NO	NO
Hospital Puerta de Hierro	1594-57	1594-57-FPG-4	Same or One	70.0	female	male	COLON	Index case	NO	NO	YES	SI	YES	COLONOSCOPY	YES	COLONOSCOPY	COLONOSCOPY	COLONOSCOPY	72.0		NO	NO	NO	NO	NO	NO	High	YES	>=55	NO	unknown	NO	NO	YES	NO	unknown	unknown	unknown	unknown	unknown	NO	NO
Complejo Hospitalario de Pontevedra	2308-60	2308-60-FPG-2	Different	77.0	female	male	COLON	Index case	NO	NO	NO	SI	YES	COLONOSCOPY	YES	COLONOSCOPY	COLONOSCOPY	COLONOSCOPY	41.0		NO	NO	NO	NO	NO	NO	High	YES	<55	unknown	unknown	NO	NO	YES	NO	unknown	unknown	unknown	unknown	unknown	NO	NO
Hospital de Donostia	1590-7-	1590-7-FPG-4	Different	54.0	male	male	COLON	Index case	YES	NO	YES	SI	YES	FIT	YES	FIT	FIT	FIT	57.0		NO	NO	NO	NO	NO	NO	High	NO	>=55	NO	NO	YES	NO	YES	NO	NO	NO	NO	YES	NO	YES	NO
Hospital Clinico de Zaragoza	1588-1	1588-1-FPG-4	Different	41.0	male	female	RECTO	FDR	YES	NO	NO	SI	YES	FIT	YES	FIT	FIT	FIT	61.0		NO	NO	NO	NO	NO	NO	Low	NO	>=55	NO	NO	NO	NO	NO	YES	NO	YES	NO	NO	YES	YES	NO
Hospital Clinic, Barcelona	1589-5	1589-5-FPG-2	Different	56.0	male	male	RECTO	Index case	YES	NO	NO	SI	YES	FIT	YES	FIT	FIT	FIT	60.0		NO	NO	NO	NO	NO	NO	Low	YES	>=55	NO	NO	YES	NO	YES	NO	NO	NO	YES	NO	NO	YES	NO
Complejo Hospitalario de Ourense	1587-5-	1587-5-FPG-1	Same or One	47.0	female	female	RECTO	Index case	YES	NO	NO	NO	NO		NO	FIT		FIT	74.0	FIT	NO	NO	NO	NO	NO	NO	High	NO	>=55	NO	NO	NO	YES	NO	NO	NO	YES	NO	NO	YES	YES
Complejo Hospitalario de Ourense	1587-52	1587-52-FPG-4	Same or One	73.0	male	male	COLON	Index case	YES	NO	YES	SI	YES	FIT	YES	FIT	FIT	FIT	68.0		NO	NO	NO	NO	NO	NO	High	YES	>=55	NO	YES	NO	NO	YES	NO	NO	YES	NO	NO	YES	NO	YES
Complejo Hospitalario de Ourense	1587-51	1587-51-FPG-4	Different	56.0	male	male	RECTO	Index case	YES	NO	YES	SI	YES	FIT	YES	FIT	FIT	FIT	67.0		NO	NO	NO	NO	NO	NO	High	YES	>=55	YES	NO	NO	NO	YES	NO	NO	YES	NO	NO	YES	NO	YES
Hospital Universitario de Canarias	1596-78	1596-78-FPG-1	Same or One	58.0	female	male	COLON	Index case	YES	NO	NO	SI	YES	FIT	YES	FIT	FIT	FIT	55.0		NO	NO	NO	NO	NO	NO	High	YES	>=55	NO	NO	NO	NO	YES	NO	YES	NO	NO	NO	YES	NO	NO
Hospital Universitario de Canarias	1596-77	1596-77-fpg-3	Different	54.0	female	female	COLON	Index case	YES	YES	NO	SI	YES	FIT	YES	FIT	FIT	FIT	56.0		NO	NO	NO	NO	NO	NO	High	NO	>=55	NO	NO	YES	NO	YES	NO	NO	YES	NO	NO	YES	NO	NO
Hospital Universitario de Canarias	1596-77	1596-77-fpg-1	Different	54.0	female	male	COLON	Index case	YES	YES	NO	SI	YES	FIT	YES	FIT	FIT	FIT	70.0		NO	NO	NO	NO	NO	NO	High	NO	>=55	NO	NO	YES	NO	YES	NO	YES	NO	NO	NO	YES	NO	NO
Hospital Universitario de Canarias	1596-75	1596-75-FPG-1	Different	57.0	male	female	COLON	Index case	YES	YES	YES	SI	YES	FIT	YES	FIT	FIT	FIT	54.0		NO	NO	NO	NO	NO	NO	High	YES	<55	NO	NO	NO	NO	YES	NO	YES	NO	NO	NO	YES	NO	NO
Hospital Universitario de Canarias	1596-7-	1596-7-FPG-1	Same or One	65.0	male	female	COLON	Index case	YES	NO	NO	SI	YES	FIT	YES	FIT	FIT	FIT	40.0		NO	NO	NO	NO	NO	NO	High	YES	<55	YES	NO	NO	YES	NO	NO	NO	YES	NO	NO	YES	NO	NO
Hospital Universitario de Canarias	1596-65	1596-65-FPG-1	Different	74.0	male	male	COLON	Index case	YES	NO	NO	SI	YES	FIT	YES	FIT	FIT	FIT	47.0		NO	NO	NO	NO	NO	NO	High	YES	<55	NO	NO	NO	NO	NO	YES	NO	NO	YES	NO	NO	NO	NO
Hospital Universitario de Canarias	1596-62	1596-62-fpg-5	Different	68.0	male	male	COLON	Index case	YES	NO	NO	SI	YES	FIT	YES	FIT	FIT	FIT	56.0		NO	NO	NO	NO	NO	NO	High	YES	>=55	NO	YES	NO	NO	YES	NO	YES	NO	NO	NO	YES	NO	NO
Hospital Universitario de Canarias	1596-58	1596-58-fpg-4	Different	75.0	female	male	COLON	Index case	YES	NO	NO	SI	YES	FIT	YES	FIT	FIT	FIT	61.0		NO	NO	NO	NO	NO	NO	High	YES	>=55	NO	YES	YES	NO	YES	NO	YES	NO	NO	NO	YES	NO	NO
Hospital Universitario de Canarias	1596-58	1596-58-fpg-10	Different	75.0	female	male	COLON	Index case	YES	NO	NO	SI	YES	FIT	YES	FIT	FIT	FIT	47.0		NO	NO	NO	NO	NO	NO	High	YES	<55	NO	NO	NO	NO	YES	NO	YES	NO	NO	NO	YES	NO	NO
Hospital Universitario de Canarias	1596-57	1596-57-fpg-1	Same or One	68.0	female	female	COLON	Index case	YES	NO	NO	SI	YES	FIT	YES	FIT	FIT	FIT	58.0		NO	NO	NO	NO	NO	NO	High	YES	>=55	NO	NO	YES	NO	YES	NO	NO	YES	NO	NO	YES	NO	NO
Hospital Universitario de Canarias	1596-55	1596-55-fpg-7	Different	77.0	male	female	COLON	Index case	YES	NO	NO	SI	YES	FIT	YES	FIT	FIT	FIT	73.0		NO	NO	NO	NO	NO	NO	High	YES	>=55	NO	NO	NO	NO	NO	YES	YES	NO	NO	NO	YES	NO	NO
Hospital Universitario de Canarias	1596-55	1596-55-fpg-1	Different	77.0	male	male	COLON	Index case	YES	NO	NO	SI	YES	FIT	YES	FIT	FIT	FIT	39.0		NO	NO	NO	NO	NO	NO	High	YES	<55	YES	YES	NO	NO	YES	NO	NO	NO	YES	NO	NO	NO	NO
Hospital Universitario de Canarias	1596-54	1596-54-fpg-7	Different	50.0	male	male	COLON	Index case	YES	NO	NO	SI	YES	FIT	YES	FIT	FIT	FIT	53.0		NO	NO	NO	NO	NO	NO	High	NO	<55	NO	YES	YES	NO	YES	NO	YES	NO	NO	NO	YES	NO	NO
Hospital Universitario de Canarias	1596-5-	1596-5-FPG-1	Same or One	42.0	male	female	COLON	FDR	YES	NO	NO	SI	YES	FIT	YES	FIT	FIT	FIT	40.0		NO	NO	NO	NO	NO	NO	High	NO	<55	YES	NO	NO	NO	YES	NO	NO	NO	NO	YES	NO	NO	NO
Hospital Universitario de Canarias	1596-47	1596-47-fpg-3	Same or One	57.0	male	male	COLON	Index case	YES	NO	NO	SI	YES	FIT	YES	FIT	FIT	FIT	69.0		NO	NO	NO	NO	NO	NO	High	YES	>=55	NO	NO	YES	NO	YES	NO	YES	NO	NO	NO	YES	NO	NO
Hospital Universitario de Canarias	1596-45	1596-45-fpg-4	Different	63.0	male	male	COLON	Index case	NO	NO	YES	SI	YES	FIT	YES	FIT	FIT	FIT	61.0		NO	NO	NO	NO	NO	NO	High	YES	>=55	YES	YES	NO	NO	YES	NO	YES	NO	NO	NO	YES	NO	NO
Hospital Universitario de Canarias	1596-45	1596-45-fpg-3	Different	63.0	male	male	COLON	Index case	NO	NO	YES	SI	YES	FIT	YES	FIT	FIT	FIT	63.0		NO	NO	NO	NO	NO	NO	High	YES	>=55	YES	YES	NO	NO	YES	NO	YES	NO	NO	NO	YES	NO	NO
Hospital Universitario de Canarias	1596-44	1596-44-fpg-7	Different	58.0	male	female	RECTO	Index case	NO	NO	YES	SI	YES	FIT	YES	FIT	FIT	FIT	49.0		NO	NO	NO	NO	NO	NO	High	YES	<55	YES	NO	NO	NO	YES	NO	YES	NO	NO	NO	YES	NO	NO
Hospital Universitario de Canarias	1596-44	1596-44-fpg-6	Different	58.0	male	male	RECTO	Index case	NO	NO	YES	SI	YES	FIT	YES	FIT	FIT	FIT	52.0		NO	NO	NO	NO	NO	NO	High	YES	<55	YES	YES	YES	NO	YES	NO	YES	NO	NO	NO	YES	NO	NO
Hospital Universitario de Canarias	1596-41	1596-41-fpg-3	Different	39.0	female	female	RECTO	FDR	YES	NO	NO	SI	YES	FIT	YES	FIT	FIT	FIT	68.0		NO	NO	NO	NO	NO	NO	High	NO	>=55	NO	NO	YES	YES	NO	NO	NO	NO	YES	NO	NO	NO	NO
Hospital Universitario de Canarias	1596-41	1596-41-FPG-1	Different	39.0	female	female	RECTO	FDR	YES	NO	NO	SI	YES	FIT	YES	FIT	FIT	FIT	41.0		NO	NO	NO	NO	NO	NO	High	NO	<55	YES	YES	NO	NO	YES	NO	NO	NO	NO	YES	NO	NO	NO
Hospital Universitario de Canarias	1596-34	1596-34-fpg-1	Different	48.0	female	male	COLON	Index case	YES	NO	NO	SI	YES	FIT	YES	FIT	FIT	FIT	54.0		NO	NO	NO	NO	NO	NO	High	NO	<55	NO	NO	NO	NO	YES	NO	NO	YES	NO	NO	YES	NO	NO
Hospital Universitario de Canarias	1596-25	1596-25-fpg-6	Same or One	58.0	male	male	COLON	Index case	YES	NO	NO	SI	YES	FIT	YES	FIT	FIT	FIT	50.0		NO	NO	NO	NO	NO	NO	High	YES	<55	YES	YES	NO	NO	YES	NO	NO	NO	YES	NO	NO	NO	NO
Hospital Universitario de Canarias	1596-24	1596-24-FPG-1	Same or One	28.0	male	male	COLON	Index case	YES	NO	NO	SI	YES	FIT	YES	FIT	FIT	FIT	50.0		NO	NO	NO	NO	NO	NO	High	NO	<55	NO	NO	NO	YES	NO	NO	YES	NO	NO	NO	YES	NO	NO
Hospital Universitario de Canarias	1596-23	1596-23-FPG-7	Different	44.0	male	male	COLON	Index case	YES	NO	YES	SI	YES	FIT	YES	FIT	FIT	FIT	43.0		NO	NO	NO	NO	NO	NO	High	NO	<55	YES	NO	NO	NO	YES	NO	YES	NO	NO	NO	YES	NO	NO
Hospital Universitario de Canarias	1596-23	1596-23-FPG-5	Different	44.0	male	male	COLON	Index case	YES	NO	YES	SI	YES	FIT	YES	FIT	FIT	FIT	42.0		NO	NO	NO	NO	NO	NO	High	NO	<55	NO	NO	NO	NO	YES	NO	NO	NO	YES	NO	NO	NO	NO
Hospital Universitario de Canarias	1596-2-	1596-2-fpg-5	Different	46.0	female	male	COLON	Index case	NO	NO	YES	SI	YES	FIT	YES	FIT	FIT	FIT	44.0		NO	NO	NO	NO	NO	NO	High	NO	<55	YES	NO	NO	NO	YES	NO	NO	YES	NO	NO	YES	NO	NO
Hospital Universitario de Canarias	1596-2-	1596-2-fpg-4	Different	46.0	female	male	COLON	Index case	NO	NO	YES	SI	YES	FIT	YES	FIT	FIT	FIT	42.0		NO	NO	NO	NO	NO	NO	High	NO	<55	YES	NO	NO	NO	YES	NO	NO	NO	YES	NO	NO	NO	NO
Hospital Universitario de Canarias	1596-17	1596-17-FPG-4	Different	56.0	female	male	COLON	Index case	YES	NO	YES	SI	YES	FIT	YES	FIT	FIT	FIT	54.0		NO	NO	NO	NO	NO	NO	High	YES	<55	NO	YES	NO	NO	YES	NO	YES	NO	NO	NO	YES	NO	NO
Hospital Universitario de Canarias	1596-15	1596-15-FPG-4	Same or One	53.0	male	female	COLON	Index case	YES	NO	NO	SI	YES	FIT	YES	FIT	FIT	FIT	51.0		NO	NO	NO	NO	NO	NO	High	NO	<55	NO	NO	NO	NO	YES	NO	NO	NO	NO	YES	NO	NO	NO
Hospital Universitario de Canarias	1596-14	1596-14-FPG-1	Same or One	55.0	female	female	RECTO	FDR	YES	YES	YES	SI	YES	FIT	YES	FIT	FIT	FIT	63.0		NO	NO	NO	NO	NO	NO	High	YES	>=55	NO	NO	NO	NO	YES	NO	NO	NO	NO	YES	NO	NO	NO
Hospital Universitario de Canarias	1596-13	1596-13-fpg-5	Same or One	59.0	male	male	COLON	Index case	YES	NO	YES	SI	YES	FIT	YES	FIT	FIT	FIT	64.0		NO	NO	NO	NO	NO	NO	High	YES	>=55	NO	NO	YES	NO	YES	NO	NO	YES	NO	NO	YES	NO	NO
Hospital Universitario de Canarias	1596-11	1596-11-FPG-6	Different	41.0	female	female	COLON	Index case	YES	NO	YES	SI	YES	FIT	YES	FIT	FIT	FIT	34.0		NO	NO	NO	NO	NO	NO	High	NO	<55	NO	NO	NO	NO	YES	NO	NO	NO	YES	NO	NO	NO	NO
Hospital Puerta de Hierro	1594-8-	1594-8-FPG-5	Different	57.0	male	male	COLON	Index case	YES	NO	NO	SI	YES	FIT	YES	FIT	FIT	FIT	41.0		NO	NO	NO	NO	NO	NO	High	YES	<55	NO	NO	NO	NO	NO	YES	unknown	unknown	unknown	unknown	unknown	NO	NO
Hospital Puerta de Hierro	1594-6-	1594-6-fpg-4	Same or One	49.0	female	male	COLON	Index case	NO	NO	YES	SI	YES	FIT	YES	FIT	FIT	FIT	44.0		NO	NO	NO	NO	NO	NO	High	NO	<55	YES	NO	NO	NO	YES	NO	NO	YES	NO	NO	YES	NO	NO
Hospital Puerta de Hierro	1594-50	1594-50-FPG-3	Different	55.0	male	female	COLON	Index case	NO	NO	YES	NO	NO		NO	FIT		FIT	66.0	FIT	NO	NO	NO	NO	NO	NO	High	YES	>=55	unknown	unknown	NO	NO	YES	NO	unknown	unknown	unknown	unknown	unknown	NO	NO
Hospital Puerta de Hierro	1594-3-	1594-3-FPG-5	Different	80.0	female	male	COLON	Index case	NO	NO	YES	SI	YES	FIT	YES	FIT	FIT	FIT	62.0		NO	NO	NO	NO	NO	NO	High	YES	>=55	NO	NO	NO	NO	YES	NO	NO	YES	NO	NO	YES	NO	NO
Hospital Puerta de Hierro	1594-26	1594-26-FPG-4	Same or One	82.0	male	female	COLON	Index case	NO	NO	YES	NO	YES	FIT	NO	FIT		FIT	83.0	FIT	NO	NO	NO	NO	NO	NO	High	YES	>=55	NO	NO	NO	NO	YES	NO	NO	YES	NO	NO	YES	NO	NO
Hospital Puerta de Hierro	1594-23	1594-23-FPG-3	Same or One	66.0	female	female	COLON	Index case	NO	NO	YES	SI	YES	FIT	YES	FIT	FIT	FIT	70.0		NO	NO	NO	NO	NO	NO	High	YES	>=55	NO	NO	YES	NO	YES	NO	NO	NO	YES	NO	NO	NO	NO
Hospital Puerta de Hierro	1594-16	1594-16-FPG-1	Same or One	58.0	female	male	COLON	FDR	NO	YES	NO	SI	YES	FIT	YES	FIT	FIT	FIT	45.0		NO	NO	NO	NO	NO	NO	High	YES	<55	NO	NO	NO	NO	NO	YES	NO	NO	YES	NO	NO	NO	NO
Hospital Puerta de Hierro	1594-14	1594-14-FPG-1	Same or One	70.0	female	female	COLON	FDR	NO	YES	NO	SI	YES	FIT	YES	FIT	FIT	FIT	56.0		NO	NO	NO	NO	NO	NO	High	YES	>=55	YES	NO	NO	NO	NO	YES	NO	YES	NO	NO	YES	NO	NO
Hospital Puerta de Hierro	1594-10	1594-10-FPG-4	Different	50.0	female	female	RECTO	Index case	NO	NO	YES	SI	YES	FIT	YES	FIT	FIT	FIT	55.0		NO	NO	NO	NO	NO	NO	High	NO	>=55	NO	NO	NO	NO	YES	NO	NO	NO	NO	YES	NO	NO	NO
Hospital Puerta de Hierro	1594-10	1594-10-FPG-3	Different	50.0	female	female	RECTO	Index case	NO	NO	YES	SI	YES	FIT	YES	FIT	FIT	FIT	54.0		NO	NO	NO	NO	NO	NO	High	NO	<55	NO	NO	NO	NO	YES	NO	NO	NO	NO	YES	NO	NO	NO
Hospital La Fe de Valencia	1593-3-	1593-3-FPG-6	Same or One	59.0	female	male	COLON	Index case	YES	NO	YES	SI	YES	FIT	YES	FIT	FIT	FIT	47.0		NO	NO	NO	NO	NO	NO	Low	YES	<55	YES	unknown	YES	NO	YES	NO	unknown	unknown	unknown	unknown	unknown	NO	NO
Hospital La Fe de Valencia	1593-10	1593-10-FPG-1	Different	55.0	female	female	COLON	Index case	YES	NO	YES	SI	YES	FIT	YES	FIT	FIT	FIT	46.0		NO	NO	NO	NO	NO	NO	High	YES	<55	NO	NO	NO	NO	YES	NO	NO	NO	YES	NO	NO	NO	NO
Hospital General Universitario de Alicante	1592-5-	1592-5-FPG-3	Same or One	69.0	male	male	COLON	Index case	NO	YES	NO	SI	YES	FIT	YES	FIT	FIT	FIT	45.0		NO	NO	NO	NO	NO	NO	Low	YES	<55	NO	YES	NO	NO	NO	YES	NO	YES	NO	NO	YES	NO	NO
Hospital General Universitario de Alicante	1592-5-	1592-5-FPG-2	Same or One	69.0	male	male	COLON	Index case	NO	YES	NO	SI	YES	FIT	YES	FIT	FIT	FIT	40.0		NO	NO	NO	NO	NO	NO	Low	YES	<55	YES	YES	NO	NO	NO	YES	YES	NO	NO	NO	YES	NO	NO
Hospital General Universitario de Alicante	1592-5-	1592-5-FPG-1	Same or One	69.0	male	male	COLON	Index case	NO	YES	NO	SI	YES	FIT	YES	FIT	FIT	FIT	42.0		NO	NO	NO	NO	NO	NO	Low	YES	<55	NO	NO	NO	NO	NO	YES	NO	YES	NO	NO	YES	NO	NO
Hospital General Universitario de Alicante	1592-3-	1592-3-FPG-2	Different	56.0	male	female	COLON	Index case	YES	NO	YES	SI	YES	FIT	YES	FIT	FIT	FIT	55.0		NO	NO	NO	NO	NO	NO	Low	YES	>=55	NO	YES	NO	NO	YES	NO	NO	NO	NO	YES	NO	NO	NO
Hospital General Universitario de Alicante	1592-3-	1592-3-FPG-1	Different	56.0	male	female	COLON	Index case	YES	NO	YES	SI	YES	FIT	YES	FIT	FIT	FIT	48.0		NO	NO	NO	NO	NO	NO	Low	YES	<55	NO	NO	NO	NO	YES	NO	NO	YES	NO	NO	YES	NO	NO
Hospital General Universitario de Alicante	1592-2-	1592-2-FPG-6	Different	54.0	male	male	COLON	Index case	YES	NO	NO	SI	YES	FIT	YES	FIT	FIT	FIT	53.0		NO	NO	NO	NO	NO	NO	Low	NO	<55	YES	YES	YES	NO	YES	NO	NO	NO	YES	NO	NO	NO	NO
Hospital General Universitario de Alicante	1592-2-	1592-2-FPG-2	Different	54.0	male	male	COLON	Index case	YES	NO	NO	SI	YES	FIT	YES	FIT	FIT	FIT	60.0		NO	NO	YES	YES	YES	YES	Low	NO	>=55	NO	NO	YES	NO	YES	NO	NO	NO	YES	NO	NO	NO	NO
Hospital del Mar, Barcelona	1591-4-	1591-4-FPG-1	Same or One	40.0	male	female	COLON	FDR	YES	NO	NO	SI	YES	FIT	YES	FIT	FIT	FIT	37.0		NO	NO	NO	NO	NO	NO	Low	NO	<55	NO	NO	NO	NO	NO	YES	NO	NO	YES	NO	NO	NO	NO
Hospital del Mar, Barcelona	1591-2-	1591-2-FPG-2	Same or One	63.0	male	female	COLON	Index case	NO	NO	YES	SI	YES	FIT	YES	FIT	FIT	FIT	49.0		NO	NO	NO	NO	NO	NO	Low	YES	<55	NO	NO	NO	NO	YES	NO	NO	NO	YES	NO	NO	NO	NO
Hospital del Mar, Barcelona	1591-2-	1591-2-FPG-1	Same or One	63.0	male	male	COLON	Index case	NO	NO	YES	SI	YES	FIT	YES	FIT	FIT	FIT	56.0		NO	NO	NO	NO	NO	NO	Low	YES	>=55	NO	NO	NO	NO	YES	NO	NO	NO	YES	NO	NO	NO	NO
Hospital de Donostia	1590-9-	1590-9-FPG-4	Same or One	54.0	female	male	COLON	Index case	YES	NO	YES	SI	YES	FIT	YES	FIT	FIT	FIT	69.0		YES	YES	NO	NO	YES	YES	High	NO	>=55	NO	NO	NO	NO	YES	NO	NO	NO	YES	NO	NO	NO	NO
Hospital de Donostia	1590-7-	1590-7-FPG-6	Different	54.0	male	female	COLON	Index case	YES	NO	YES	SI	YES	FIT	YES	FIT	FIT	FIT	50.0		NO	NO	NO	NO	NO	NO	High	NO	<55	YES	NO	NO	NO	YES	NO	NO	NO	NO	YES	NO	NO	NO
Hospital de Donostia	1590-7-	1590-7-FPG-5	Different	54.0	male	female	COLON	Index case	YES	NO	YES	SI	YES	FIT	YES	FIT	FIT	FIT	52.0		NO	NO	NO	NO	NO	NO	High	NO	<55	NO	NO	YES	NO	YES	NO	NO	NO	NO	YES	NO	NO	NO
Hospital de Donostia	1590-45	1590-45-FPG-1	Different	55.0	female	male	RECTO	Index case	YES	NO	NO	SI	YES	FIT	YES	FIT	FIT	FIT	51.0		YES	YES	NO	NO	YES	YES	High	YES	<55	YES	YES	NO	NO	NO	YES	NO	NO	YES	NO	NO	NO	NO
Hospital de Donostia	1590-4-	1590-4-FPG-4	Different	57.0	female	female	COLON	Index case	YES	NO	YES	SI	YES	FIT	YES	FIT	FIT	FIT	58.0		NO	NO	NO	NO	NO	NO	High	YES	>=55	NO	NO	YES	NO	YES	NO	NO	NO	NO	YES	NO	NO	NO
Hospital de Donostia	1590-39	1590-39-FPG-3	Same or One	50.0	male	male	COLON	Index case	YES	NO	YES	SI	YES	FIT	YES	FIT	FIT	FIT	43.0		NO	NO	NO	NO	NO	NO	High	NO	<55	NO	NO	NO	NO	YES	NO	NO	NO	NO	YES	NO	NO	NO
Hospital de Donostia	1590-37	1590-37-FPG-4	Different	25.0	female	female	COLON	FDR	YES	NO	NO	SI	YES	FIT	YES	FIT	FIT	FIT	63.0		NO	NO	NO	NO	NO	NO	High	NO	>=55	NO	NO	NO	YES	NO	NO	NO	YES	NO	NO	YES	NO	NO
Hospital de Donostia	1590-37	1590-37-FPG-1	Different	25.0	female	female	COLON	FDR	YES	NO	YES	SI	YES	FIT	YES	FIT	FIT	FIT	37.0		NO	NO	NO	NO	NO	NO	High	NO	<55	YES	NO	NO	NO	YES	NO	NO	NO	YES	NO	NO	NO	NO
Hospital de Donostia	1590-36	1590-36-FPG-3	Different	51.0	female	male	RECTO	Index case	YES	NO	YES	SI	YES	FIT	YES	FIT	FIT	FIT	65.0		NO	NO	NO	NO	NO	NO	High	NO	>=55	NO	NO	NO	NO	YES	NO	NO	YES	NO	NO	YES	NO	NO
Hospital de Donostia	1590-35	1590-35-FPG-4	Different	57.0	male	male	COLON	Index case	YES	NO	YES	SI	YES	FIT	YES	FIT	FIT	FIT	61.0		NO	NO	NO	NO	NO	NO	High	YES	>=55	YES	NO	NO	NO	YES	NO	NO	NO	YES	NO	NO	NO	NO
Hospital de Donostia	1590-27	1590-27-FPG-2	Different	39.0	male	female	COLON	Index case	YES	NO	YES	SI	YES	FIT	YES	FIT	FIT	FIT	66.0		NO	NO	NO	NO	NO	NO	High	NO	>=55	NO	NO	NO	YES	NO	NO	NO	NO	YES	NO	NO	NO	NO
Hospital de Donostia	1590-25	1590-25-FPG-6	Different	56.0	female	male	COLON	Index case	YES	NO	YES	SI	YES	FIT	YES	FIT	FIT	FIT	52.0		NO	NO	NO	NO	NO	NO	High	YES	<55	NO	NO	NO	NO	YES	NO	NO	YES	NO	NO	YES	NO	NO
Hospital de Donostia	1590-24	1590-24-FPG-9	Different	57.0	female	male	COLON	Index case	YES	NO	YES	SI	YES	FIT	YES	FIT	FIT	FIT	54.0		NO	NO	NO	NO	NO	NO	High	YES	<55	NO	NO	NO	NO	YES	NO	NO	NO	YES	NO	NO	NO	NO
Hospital de Donostia	1590-24	1590-24-FPG-5	Different	57.0	female	female	COLON	Index case	YES	NO	YES	SI	YES	FIT	YES	FIT	FIT	FIT	66.0		NO	NO	NO	NO	NO	NO	High	YES	>=55	NO	NO	NO	NO	YES	NO	NO	NO	YES	NO	NO	NO	NO
Hospital de Donostia	1590-22	1590-22-FPG-4	Different	51.0	female	female	COLON	Index case	YES	NO	YES	SI	YES	FIT	YES	FIT	FIT	FIT	42.0		NO	NO	NO	NO	NO	NO	High	NO	<55	NO	NO	NO	NO	YES	NO	NO	NO	YES	NO	NO	NO	NO
Hospital de Donostia	1590-22	1590-22-FPG-2	Different	51.0	female	female	COLON	Index case	YES	NO	NO	SI	YES	FIT	YES	FIT	FIT	FIT	80.0		NO	NO	NO	NO	NO	NO	High	NO	>=55	NO	NO	NO	YES	NO	NO	NO	YES	NO	NO	YES	NO	NO
Hospital de Donostia	1590-19	1590-19-FPG-5	Different	55.0	male	male	COLON	Index case	YES	NO	YES	SI	YES	FIT	YES	FIT	FIT	FIT	46.0		NO	NO	NO	NO	NO	NO	High	YES	<55	NO	NO	NO	NO	YES	NO	NO	NO	YES	NO	NO	NO	NO
Hospital de Donostia	1590-19	1590-19-FPG-4	Different	55.0	male	male	COLON	Index case	YES	NO	YES	SI	YES	FIT	YES	FIT	FIT	FIT	51.0		NO	NO	NO	NO	NO	NO	High	YES	<55	NO	NO	NO	NO	YES	NO	NO	NO	NO	YES	NO	NO	NO
Hospital de Donostia	1590-12	1590-12-FPG-7	Different	56.0	male	male	COLON	Index case	YES	NO	YES	SI	YES	FIT	YES	FIT	FIT	FIT	71.0		NO	NO	NO	NO	NO	NO	High	YES	>=55	NO	NO	NO	NO	YES	NO	NO	YES	NO	NO	YES	NO	NO
Hospital de Donostia	1590-12	1590-12-FPG-6	Different	56.0	male	male	COLON	Index case	YES	NO	YES	SI	YES	FIT	YES	FIT	FIT	FIT	68.0		NO	NO	NO	NO	NO	NO	High	YES	>=55	NO	YES	NO	NO	YES	NO	NO	YES	NO	NO	YES	NO	NO
Hospital de Donostia	1590-12	1590-12-FPG-12	Different	56.0	male	female	COLON	Index case	YES	NO	YES	SI	YES	FIT	YES	FIT	FIT	FIT	58.0		NO	NO	NO	NO	NO	NO	High	YES	>=55	NO	NO	YES	NO	YES	NO	NO	YES	NO	NO	YES	NO	NO
Hospital de Donostia	1590-12	1590-12-FPG-10	Different	56.0	male	female	COLON	Index case	YES	NO	YES	SI	YES	FIT	YES	FIT	FIT	FIT	67.0		NO	NO	NO	NO	NO	NO	High	YES	>=55	NO	NO	YES	NO	YES	NO	NO	YES	NO	NO	YES	NO	NO
Hospital de Donostia	1590-1-	1590-1-FPG-3	Different	57.0	male	male	COLON	Index case	YES	YES	YES	SI	YES	FIT	YES	FIT	FIT	FIT	54.0		NO	NO	NO	NO	NO	NO	High	YES	<55	NO	NO	NO	NO	YES	NO	NO	NO	YES	NO	NO	NO	NO
Hospital Clinico de Zaragoza	1588-3-	1588-3-FPG-2	Different	49.0	female	female	COLON	Index case	YES	NO	YES	SI	YES	FIT	YES	FIT	FIT	FIT	52.0		NO	NO	NO	NO	NO	NO	Low	NO	<55	YES	NO	NO	NO	YES	NO	NO	YES	NO	NO	YES	NO	NO
Hospital Clinic, Barcelona	1589-32	1589-32-FPG-1	Same or One	53.0	female	male	COLON	FDR	YES	NO	NO	SI	YES	FIT	YES	FIT	FIT	FIT	61.0		NO	NO	NO	NO	NO	NO	Low	NO	>=55	NO	NO	NO	NO	YES	NO	NO	YES	NO	NO	YES	NO	NO
Hospital Clinic, Barcelona	1589-27	1589-27-FPG-1	Same or One	58.0	female	male	COLON	FDR	YES	NO	NO	SI	YES	FIT	YES	FIT	FIT	FIT	66.0		NO	NO	NO	NO	NO	NO	Low	YES	>=55	NO	NO	NO	NO	YES	NO	NO	NO	YES	NO	NO	NO	NO
Complejo Hospitalario de Vigo	2313-8	2313-8-FPG-6	Different	47.0	male	male	RECTO	Index case	YES	NO	NO	SI	YES	FIT	YES	FIT	FIT	FIT	71.0		NO	NO	NO	NO	NO	NO	Low	NO	>=55	NO	NO	NO	NO	YES	NO	NO	YES	NO	NO	YES	NO	NO
Complejo Hospitalario de Vigo	2313-8	2313-8-fpg-4	Different	47.0	male	male	RECTO	Index case	YES	NO	NO	SI	YES	FIT	YES	FIT	FIT	FIT	68.0		NO	NO	NO	NO	NO	NO	High	NO	>=55	NO	NO	NO	NO	YES	NO	NO	YES	NO	NO	YES	NO	NO
Complejo Hospitalario de Vigo	2313-7	2313-7-FPG-5	Different	50.0	female	male	RECTO	Index case	YES	NO	NO	SI	YES	FIT	YES	FIT	FIT	FIT	61.0		NO	NO	NO	NO	NO	NO	High	NO	>=55	NO	NO	NO	NO	YES	NO	NO	YES	NO	NO	YES	NO	NO
Complejo Hospitalario de Vigo	2313-6	2313-6-FPG-4	Different	45.0	female	male	COLON	Index case	YES	NO	NO	SI	YES	FIT	YES	FIT	FIT	FIT	52.0		NO	NO	NO	NO	NO	NO	High	NO	<55	NO	NO	NO	NO	YES	NO	NO	NO	YES	NO	NO	NO	NO
Complejo Hospitalario de Vigo	2313-5	2313-5-fpg-3	Different	49.0	male	male	COLON	Index case	YES	NO	NO	SI	YES	FIT	YES	FIT	FIT	FIT	69.0		NO	NO	NO	NO	NO	NO	High	NO	>=55	NO	NO	NO	NO	YES	NO	NO	NO	YES	NO	NO	NO	NO
Complejo Hospitalario de Vigo	2313-4	2313-4-fpg-7	Different	57.0	female	female	COLON	Index case	YES	NO	NO	SI	YES	FIT	YES	FIT	FIT	FIT	58.0		NO	NO	NO	NO	NO	NO	High	YES	>=55	NO	NO	NO	NO	NO	YES	NO	NO	YES	NO	NO	NO	NO
Complejo Hospitalario de Vigo	2313-36	2313-36-FPG-4	Same or One	56.0	female	female	RECTO	Index case	YES	NO	NO	SI	YES	FIT	YES	FIT	FIT	FIT	53.0		NO	NO	NO	NO	NO	NO	High	YES	<55	YES	NO	NO	NO	YES	NO	NO	YES	NO	NO	YES	NO	NO
Complejo Hospitalario de Vigo	2313-32	2313-32-FPG-3	Different	56.0	male	female	COLON	Index case	YES	NO	NO	SI	YES	FIT	YES	FIT	FIT	FIT	70.0		NO	NO	NO	NO	NO	NO	High	YES	>=55	NO	YES	NO	NO	YES	NO	YES	NO	NO	NO	YES	NO	NO
Complejo Hospitalario de Vigo	2313-30	2313-30-FPG-4	Different	56.0	male	female	COLON	Index case	YES	NO	NO	SI	YES	FIT	YES	FIT	FIT	FIT	45.0		NO	NO	NO	NO	NO	NO	High	YES	<55	NO	YES	NO	NO	YES	NO	NO	YES	NO	NO	YES	NO	NO
Complejo Hospitalario de Vigo	2313-29	2313-29-FPG-8	Same or One	52.0	male	male	COLON	Index case	YES	NO	NO	NO	NO		NO	FIT		FIT	56.0	FIT	NO	NO	NO	NO	NO	NO	High	NO	>=55	NO	YES	NO	NO	YES	NO	NO	YES	NO	NO	YES	NO	NO
Complejo Hospitalario de Vigo	2313-29	2313-29-FPG-10	Same or One	52.0	male	female	COLON	Index case	YES	NO	NO	SI	YES	FIT	YES	FIT	FIT	FIT	48.0		NO	NO	NO	NO	NO	NO	High	NO	<55	NO	NO	NO	NO	YES	NO	NO	YES	NO	NO	YES	NO	NO
Complejo Hospitalario de Vigo	2313-26	2313-26-FPG-3	Same or One	51.0	female	male	COLON	Index case	YES	NO	NO	SI	YES	FIT	YES	FIT	FIT	FIT	53.0		NO	NO	NO	NO	NO	NO	High	NO	<55	NO	YES	NO	NO	YES	NO	NO	NO	YES	NO	NO	NO	NO
Complejo Hospitalario de Vigo	2313-24	2313-24-FPG-4	Same or One	58.0	female	male	RECTO	Index case	YES	NO	NO	SI	YES	FIT	YES	FIT	FIT	FIT	63.0		NO	NO	NO	NO	NO	NO	High	YES	>=55	NO	NO	NO	NO	YES	NO	NO	NO	NO	YES	NO	NO	NO
Complejo Hospitalario de Vigo	2313-22	2313-22-FPG-8	Different	49.0	female	female	COLON	Index case	YES	NO	NO	SI	YES	FIT	YES	FIT	FIT	FIT	45.0		NO	NO	NO	NO	NO	NO	High	NO	<55	YES	NO	NO	NO	YES	NO	NO	YES	NO	NO	YES	NO	NO
Complejo Hospitalario de Vigo	2313-22	2313-22-FPG-7	Different	49.0	female	male	COLON	Index case	YES	NO	NO	SI	YES	FIT	YES	FIT	FIT	FIT	46.0		NO	NO	NO	NO	NO	NO	High	NO	<55	YES	NO	NO	NO	YES	NO	NO	YES	NO	NO	YES	NO	NO
Complejo Hospitalario de Vigo	2313-22	2313-22-FPG-3	Different	49.0	female	male	COLON	Index case	YES	NO	NO	SI	YES	FIT	YES	FIT	FIT	FIT	58.0		NO	NO	NO	NO	NO	NO	High	NO	>=55	NO	YES	NO	NO	YES	NO	NO	NO	YES	NO	NO	NO	NO
Complejo Hospitalario de Vigo	2313-20	2313-20-FPG-4	Different	37.0	female	female	COLON	Index case	YES	NO	NO	SI	YES	FIT	YES	FIT	FIT	FIT	28.0		NO	NO	NO	NO	NO	NO	High	NO	<55	NO	NO	NO	NO	YES	NO	NO	YES	NO	NO	YES	NO	NO
Complejo Hospitalario de Vigo	2313-20	2313-20-FPG-2	Different	37.0	female	female	COLON	Index case	YES	NO	NO	SI	YES	FIT	YES	FIT	FIT	FIT	61.0		NO	YES	NO	NO	NO	YES	High	NO	>=55	NO	NO	NO	YES	NO	NO	YES	NO	NO	NO	YES	NO	NO
Complejo Hospitalario de Vigo	2313-16	2313-16-FPG-3	Same or One	59.0	female	female	COLON	Index case	YES	NO	NO	SI	YES	FIT	YES	FIT	FIT	FIT	58.0		NO	NO	NO	NO	NO	NO	High	YES	>=55	NO	NO	NO	NO	YES	NO	NO	YES	NO	NO	YES	NO	NO
Complejo Hospitalario de Vigo	2313-14	2313-14-FPG-4	Same or One	47.0	male	female	RECTO	Index case	YES	NO	NO	SI	YES	FIT	YES	FIT	FIT	FIT	49.0		NO	NO	NO	NO	NO	NO	High	NO	<55	NO	NO	NO	NO	YES	NO	NO	NO	YES	NO	NO	NO	NO
Complejo Hospitalario de Vigo	2313-14	2313-14-FPG-3	Same or One	47.0	male	female	RECTO	Index case	YES	NO	NO	SI	YES	FIT	YES	FIT	FIT	FIT	42.0		NO	NO	NO	NO	NO	NO	High	NO	<55	NO	NO	NO	NO	YES	NO	NO	NO	YES	NO	NO	NO	NO
Complejo Hospitalario de Vigo	2313-12	2313-12-FPG-4	Same or One	54.0	female	male	COLON	Index case	YES	NO	NO	SI	YES	FIT	YES	FIT	FIT	FIT	57.0		NO	NO	NO	NO	NO	NO	High	NO	>=55	NO	NO	NO	NO	YES	NO	NO	NO	YES	NO	NO	NO	NO
Complejo Hospitalario de Vigo	2313-11	2313-11-FPG-1	Different	58.0	male	male	COLON	Index case	YES	NO	NO	SI	YES	FIT	YES	FIT	FIT	FIT	60.0		YES	YES	NO	NO	YES	YES	High	YES	>=55	NO	YES	NO	NO	YES	NO	NO	YES	NO	NO	YES	NO	NO
Complejo Hospitalario de Vigo	2313-10	2313-10-FPG-8	Different	59.0	female	female	COLON	Index case	YES	NO	NO	SI	YES	FIT	YES	FIT	FIT	FIT	49.0		NO	NO	NO	NO	NO	NO	High	YES	<55	NO	NO	NO	NO	YES	NO	NO	YES	NO	NO	YES	NO	NO
Complejo Hospitalario de Ourense	1587-9-	1587-9-FPG-1	Same or One	79.0	male	female	COLON	Index case	YES	NO	NO	SI	YES	FIT	YES	FIT	FIT	FIT	51.0		NO	NO	NO	NO	NO	NO	High	YES	<55	NO	NO	NO	NO	YES	NO	NO	NO	YES	NO	NO	NO	NO
Complejo Hospitalario de Ourense	1587-63	1587-63-FPG-3	Different	58.0	male	male	COLON	Index case	NO	YES	YES	SI	YES	FIT	YES	FIT	FIT	FIT	54.0		NO	NO	NO	NO	NO	NO	High	YES	<55	NO	NO	NO	NO	YES	NO	NO	NO	YES	NO	NO	NO	NO
Complejo Hospitalario de Ourense	1587-62	1587-62-FPG-4	Different	57.0	female	female	RECTO	Index case	YES	NO	YES	SI	YES	FIT	YES	FIT	FIT	FIT	61.0		NO	NO	NO	NO	NO	NO	High	YES	>=55	NO	NO	NO	NO	YES	NO	NO	NO	YES	NO	NO	NO	NO
Complejo Hospitalario de Ourense	1587-57	1587-57-FPG-4	Same or One	79.0	female	female	COLON	Index case	YES	NO	YES	SI	YES	FIT	YES	FIT	FIT	FIT	52.0		NO	NO	NO	NO	NO	NO	High	YES	<55	NO	NO	NO	NO	YES	NO	NO	NO	YES	NO	NO	NO	NO
Complejo Hospitalario de Ourense	1587-54	1587-54-FPG-2	Different	50.0	male	female	COLON	Index case	YES	YES	YES	SI	YES	FIT	YES	FIT	FIT	FIT	49.0		NO	YES	NO	NO	NO	YES	High	NO	<55	NO	NO	NO	NO	YES	NO	NO	NO	YES	NO	NO	NO	NO
Complejo Hospitalario de Ourense	1587-51	1587-51-FPG-6	Different	56.0	male	male	RECTO	Index case	YES	NO	YES	SI	YES	FIT	YES	FIT	FIT	FIT	59.0		NO	NO	NO	NO	NO	NO	High	YES	>=55	NO	NO	NO	NO	YES	NO	NO	YES	NO	NO	YES	NO	NO
Complejo Hospitalario de Ourense	1587-49	1587-49-FPG-3	Different	46.0	male	male	RECTO	Index case	YES	NO	YES	SI	YES	FIT	YES	FIT	FIT	FIT	43.0		NO	NO	NO	NO	NO	NO	High	NO	<55	NO	NO	NO	NO	YES	NO	NO	YES	NO	NO	YES	NO	NO
Complejo Hospitalario de Ourense	1587-49	1587-49-FPG-2	Different	46.0	male	female	RECTO	Index case	YES	NO	NO	SI	YES	FIT	YES	FIT	FIT	FIT	72.0		NO	NO	NO	NO	NO	NO	High	NO	>=55	NO	NO	NO	YES	NO	NO	YES	NO	NO	NO	YES	NO	NO
Complejo Hospitalario de Ourense	1587-45	1587-45-FPG-3	Different	48.0	female	female	COLON	Index case	YES	NO	YES	SI	YES	FIT	YES	FIT	FIT	FIT	45.0		NO	NO	NO	NO	NO	NO	High	NO	<55	NO	NO	NO	NO	YES	NO	NO	NO	YES	NO	NO	NO	NO
Complejo Hospitalario de Ourense	1587-36	1587-36-fpg-6	Different	60.0	male	male	COLON	Index case	YES	NO	YES	SI	YES	FIT	YES	FIT	FIT	FIT	62.0		NO	NO	NO	NO	NO	NO	High	YES	>=55	NO	NO	NO	NO	YES	NO	NO	YES	NO	NO	YES	NO	NO
Complejo Hospitalario de Ourense	1587-35	1587-35-FPG-1	Different	47.0	male	female	COLON	Index case	YES	NO	NO	SI	YES	FIT	YES	FIT	FIT	FIT	74.0		NO	NO	NO	NO	NO	NO	High	NO	>=55	NO	NO	NO	YES	NO	NO	YES	NO	NO	NO	YES	NO	NO
Complejo Hospitalario de Ourense	1587-34	1587-34-FPG-3	Different	56.0	male	male	COLON	Index case	YES	NO	YES	SI	YES	FIT	YES	FIT	FIT	FIT	39.0		NO	NO	NO	NO	NO	NO	High	YES	<55	NO	NO	NO	NO	YES	NO	NO	NO	NO	YES	NO	NO	NO
Complejo Hospitalario de Ourense	1587-33	1587-33-fpg-6	Different	49.0	male	female	COLON	Index case	YES	NO	YES	SI	YES	FIT	YES	FIT	FIT	FIT	45.0		NO	NO	NO	NO	NO	NO	High	NO	<55	NO	NO	NO	NO	YES	NO	NO	YES	NO	NO	YES	NO	NO
Complejo Hospitalario de Ourense	1587-33	1587-33-fpg-4	Different	49.0	male	male	COLON	Index case	YES	NO	YES	SI	YES	FIT	YES	FIT	FIT	FIT	54.0		YES	YES	NO	NO	YES	YES	High	NO	<55	NO	YES	NO	NO	YES	NO	NO	YES	NO	NO	YES	NO	NO
Complejo Hospitalario de Ourense	1587-32	1587-32-fpg-6	Different	50.0	female	male	RECTO	Index case	YES	YES	YES	SI	YES	FIT	YES	FIT	FIT	FIT	48.0		NO	NO	NO	NO	NO	NO	High	NO	<55	NO	NO	NO	NO	YES	NO	NO	NO	YES	NO	NO	NO	NO
Complejo Hospitalario de Ourense	1587-30	1587-30-fpg-7	Different	60.0	female	female	COLON	Index case	YES	NO	NO	SI	YES	FIT	YES	FIT	FIT	FIT	40.0		NO	NO	NO	NO	NO	NO	High	YES	<55	NO	NO	NO	NO	YES	NO	NO	NO	NO	YES	NO	NO	NO
Complejo Hospitalario de Ourense	1587-30	1587-30-fpg-6	Same or One	60.0	female	female	COLON	Index case	YES	NO	YES	SI	YES	FIT	YES	FIT	FIT	FIT	55.0		NO	NO	NO	NO	NO	NO	High	YES	>=55	NO	NO	NO	NO	YES	NO	NO	YES	NO	NO	YES	NO	NO
Complejo Hospitalario de Ourense	1587-30	1587-30-fpg-5	Different	60.0	female	female	COLON	Index case	YES	NO	YES	NO	YES	FIT	NO	FIT		FIT	53.0	FIT	NO	NO	NO	NO	NO	NO	High	YES	<55	YES	NO	NO	NO	YES	NO	NO	YES	NO	NO	YES	NO	NO
Complejo Hospitalario de Ourense	1587-29	1587-29-fpg-5	Different	58.0	male	female	COLON	Index case	YES	NO	YES	SI	YES	FIT	YES	FIT	FIT	FIT	50.0		NO	NO	NO	NO	NO	NO	High	YES	<55	NO	NO	NO	NO	YES	NO	NO	YES	NO	NO	YES	NO	NO
Complejo Hospitalario de Ourense	1587-27	1587-27-FPG-6	Different	76.0	male	male	RECTO	Index case	NO	NO	YES	SI	YES	FIT	YES	FIT	FIT	FIT	62.0		NO	NO	NO	NO	NO	NO	High	YES	>=55	NO	NO	NO	NO	YES	NO	NO	YES	NO	NO	YES	NO	NO
Complejo Hospitalario de Ourense	1587-27	1587-27-FPG-4	Different	76.0	male	male	RECTO	Index case	NO	NO	YES	SI	YES	FIT	YES	FIT	FIT	FIT	69.0		NO	NO	NO	NO	NO	NO	High	YES	>=55	NO	NO	NO	NO	YES	NO	NO	YES	NO	NO	YES	NO	NO
Complejo Hospitalario de Ourense	1587-26	1587-26-FPG-3	Same or One	50.0	male	female	COLON	Index case	YES	YES	NO	SI	YES	FIT	YES	FIT	FIT	FIT	62.0		NO	NO	NO	NO	NO	NO	High	NO	>=55	NO	NO	NO	NO	YES	NO	NO	YES	NO	NO	YES	NO	NO
Complejo Hospitalario de Ourense	1587-25	1587-25-fpg-5	Same or One	55.0	female	female	COLON	Index case	YES	NO	YES	SI	YES	FIT	YES	FIT	FIT	FIT	59.0		NO	NO	NO	NO	NO	NO	High	YES	>=55	NO	NO	YES	NO	YES	NO	NO	YES	NO	NO	YES	NO	NO
Complejo Hospitalario de Ourense	1587-25	1587-25-FPG-4	Same or One	55.0	female	male	COLON	Index case	YES	NO	YES	SI	YES	FIT	YES	FIT	FIT	FIT	64.0		NO	NO	NO	NO	NO	NO	High	YES	>=55	NO	NO	YES	NO	YES	NO	NO	YES	NO	NO	YES	NO	NO
Complejo Hospitalario de Ourense	1587-22	1587-22-FPG-6	Same or One	59.0	male	female	COLON	Index case	NO	NO	YES	SI	YES	FIT	YES	FIT	FIT	FIT	46.0		NO	NO	NO	NO	NO	NO	High	YES	<55	NO	NO	NO	NO	YES	NO	NO	NO	YES	NO	NO	NO	NO
Complejo Hospitalario de Ourense	1587-22	1587-22-FPG-3	Same or One	59.0	male	female	COLON	Index case	NO	NO	YES	SI	YES	FIT	YES	FIT	FIT	FIT	62.0		NO	NO	NO	NO	NO	NO	High	YES	>=55	NO	NO	NO	NO	YES	NO	NO	YES	NO	NO	YES	NO	NO
Complejo Hospitalario de Ourense	1587-21	1587-21-FPG-4	Same or One	60.0	male	female	COLON	Index case	NO	NO	YES	SI	YES	FIT	YES	FIT	FIT	FIT	68.0		YES	YES	NO	NO	YES	YES	High	YES	>=55	NO	NO	NO	NO	YES	NO	NO	YES	NO	NO	YES	NO	NO
Complejo Hospitalario de Ourense	1587-18	1587-18-FPG-3	Same or One	48.0	female	male	RECTO	Index case	YES	NO	YES	SI	YES	FIT	YES	FIT	FIT	FIT	48.0		NO	NO	NO	NO	NO	NO	High	NO	<55	NO	NO	NO	NO	YES	NO	NO	NO	NO	YES	NO	NO	NO
Complejo Hospitalario de Ourense	1587-16	1587-16-FPG-1	Different	79.0	female	male	RECTO	Index case	NO	YES	YES	SI	YES	FIT	YES	FIT	FIT	FIT	66.0		YES	YES	NO	NO	YES	YES	High	YES	>=55	NO	NO	NO	NO	YES	NO	NO	YES	NO	NO	YES	NO	NO
Complejo Hospitalario de Pontevedra	2308-85	2308-85-FPG-1	Different	68.0	male	male	COLON	Index case	YES	NO	NO	SI	YES	FIT	YES	FIT	FIT	FIT	44.0		NO	NO	NO	NO	NO	NO	High	YES	<55	YES	NO	NO	NO	NO	YES	NO	NO	NO	YES	NO	NO	NO
Complejo Hospitalario de Pontevedra	2308-8	2308-8-FPG-3	Same or One	80.0	male	male	COLON	Index case	NO	NO	YES	SI	YES	FIT	YES	FIT	FIT	FIT	46.0		NO	NO	NO	NO	NO	NO	High	YES	<55	NO	NO	NO	NO	YES	NO	NO	NO	NO	YES	NO	NO	NO
Complejo Hospitalario de Pontevedra	2308-8	2308-8-FPG-2	Same or One	80.0	male	female	COLON	Index case	YES	NO	YES	SI	YES	FIT	YES	FIT	FIT	FIT	48.0		NO	NO	NO	NO	NO	NO	High	YES	<55	YES	YES	NO	NO	YES	NO	NO	YES	NO	NO	YES	NO	NO
Complejo Hospitalario de Pontevedra	2308-8	2308-8-FPG-1	Same or One	80.0	male	female	COLON	Index case	YES	NO	YES	SI	YES	FIT	YES	FIT	FIT	FIT	53.0		NO	NO	NO	NO	NO	NO	High	YES	<55	NO	NO	NO	NO	YES	NO	NO	NO	NO	YES	NO	NO	NO
Complejo Hospitalario de Pontevedra	2308-77	2308-77-FPG-3	Same or One	69.0	female	female	COLON	Index case	NO	NO	YES	SI	YES	FIT	YES	FIT	FIT	FIT	67.0		NO	NO	NO	NO	NO	NO	High	YES	>=55	NO	YES	NO	NO	YES	NO	YES	NO	NO	NO	YES	NO	NO
Complejo Hospitalario de Pontevedra	2308-70	2308-70-FPG-3	Different	56.0	male	male	COLON	Index case	NO	NO	YES	SI	YES	FIT	YES	FIT	FIT	FIT	44.0		NO	NO	NO	NO	NO	NO	High	YES	<55	NO	YES	NO	NO	YES	NO	NO	YES	NO	NO	YES	NO	NO
Complejo Hospitalario de Pontevedra	2308-70	2308-70-FPG-1	Different	56.0	male	female	COLON	Index case	YES	NO	YES	SI	YES	FIT	YES	FIT	FIT	FIT	54.0		NO	NO	NO	NO	NO	NO	High	YES	<55	NO	NO	NO	NO	YES	NO	NO	YES	NO	NO	YES	NO	NO
Complejo Hospitalario de Pontevedra	2308-66	2308-66-FPG-5	Same or One	53.0	female	male	COLON	Index case	YES	NO	YES	SI	YES	FIT	YES	FIT	FIT	FIT	57.0		NO	NO	NO	NO	NO	NO	High	NO	>=55	NO	NO	NO	NO	YES	NO	NO	YES	NO	NO	YES	NO	NO
Complejo Hospitalario de Pontevedra	2308-51	2308-51-FPG-7	Different	75.0	male	female	COLON	Index case	NO	NO	YES	SI	YES	FIT	YES	FIT	FIT	FIT	72.0		NO	NO	NO	NO	NO	NO	High	YES	>=55	NO	NO	NO	NO	YES	NO	YES	NO	NO	NO	YES	NO	NO
Complejo Hospitalario de Pontevedra	2308-5-	2308-5-FPG-2	Different	44.0	female	male	COLON	Index case	YES	NO	YES	SI	YES	FIT	YES	FIT	FIT	FIT	43.0		NO	NO	NO	NO	NO	NO	High	NO	<55	YES	YES	NO	NO	YES	NO	NO	YES	NO	NO	YES	NO	NO
Complejo Hospitalario de Pontevedra	2308-42	2308-42-FPG-1	Different	57.0	male	male	COLON	Index case	NO	YES	NO	SI	YES	FIT	YES	FIT	FIT	FIT	57.0		NO	NO	NO	NO	NO	NO	High	YES	>=55	NO	NO	NO	NO	YES	NO	NO	NO	YES	NO	NO	NO	NO
Complejo Hospitalario de Pontevedra	2308-4-	2308-4-fpg-4	Different	58.0	male	female	COLON	Index case	YES	NO	NO	SI	YES	FIT	YES	FIT	FIT	FIT	57.0		NO	NO	NO	NO	NO	NO	High	YES	>=55	NO	YES	NO	NO	YES	NO	NO	YES	NO	NO	YES	NO	NO
Complejo Hospitalario de Pontevedra	2308-38	2308-38-FPG-2	Different	66.0	male	female	RECTO	Index case	NO	NO	YES	SI	YES	FIT	YES	FIT	FIT	FIT	70.0		NO	NO	NO	NO	NO	NO	High	YES	>=55	NO	NO	NO	NO	YES	NO	NO	YES	NO	NO	YES	NO	NO
Complejo Hospitalario de Pontevedra	2308-29	2308-29-FPG1	Same or One	57.0	female	male	RECTO	Index case	YES	NO	YES	SI	YES	FIT	YES	FIT	FIT	FIT	68.0		NO	YES	NO	NO	NO	YES	High	YES	>=55	NO	NO	NO	NO	YES	NO	unknown	unknown	unknown	unknown	unknown	NO	NO
Complejo Hospitalario de Pontevedra	2308-28	2308-28-FPG-1	Same or One	73.0	male	female	RECTO	Index case	NO	NO	YES	SI	YES	FIT	YES	FIT	FIT	FIT	68.0		NO	NO	NO	NO	NO	NO	High	YES	>=55	YES	NO	NO	NO	YES	NO	YES	NO	NO	NO	YES	NO	NO
Complejo Hospitalario de Pontevedra	2308-23	2308-23-FPG-4	Different	56.0	female	female	COLON	Index case	YES	NO	YES	SI	YES	FIT	YES	FIT	FIT	FIT	47.0		NO	NO	NO	NO	NO	NO	High	YES	<55	NO	NO	NO	NO	YES	NO	NO	YES	NO	NO	YES	NO	NO
Complejo Hospitalario de Pontevedra	2308-23	2308-23-FPG-2	Different	56.0	female	male	COLON	Index case	YES	NO	NO	SI	YES	FIT	YES	FIT	FIT	FIT	54.0		NO	NO	NO	NO	NO	NO	High	YES	<55	NO	YES	NO	NO	YES	NO	NO	YES	NO	NO	YES	NO	NO
Complejo Hospitalario de Pontevedra	2308-18	2308-18-FPG-2	Different	79.0	female	female	COLON	Index case	NO	NO	YES	NO	YES	FIT	NO	FIT		FIT	73.0	FIT	NO	NO	NO	NO	NO	NO	High	YES	>=55	NO	NO	NO	NO	YES	NO	NO	YES	NO	NO	YES	NO	NO
Hospital Universitario de Canarias	1596-80	1596-80-FPG-5	Same or One	42.0	male	female	COLON	FDR	NO	YES	NO	SI	YES	FIT	YES	FIT	FIT	FIT	44.0		NO	NO	NO	NO	NO	NO	High	NO	<55	unknown	unknown	NO	YES	NO	NO	unknown	unknown	unknown	unknown	unknown	NO	NO
Hospital Universitario de Canarias	1596-62	1596-62-FPG-4	Different	68.0	male	female	COLON	Index case	NO	NO	YES	SI	YES	FIT	YES	FIT	FIT	FIT	49.0		NO	NO	NO	NO	NO	NO	High	YES	<55	NO	NO	NO	NO	YES	NO	NO	YES	NO	NO	YES	NO	NO
Hospital Puerta de Hierro	1594-59	1594-59-FPG-3	Same or One	55.0	male	female	COLON	Index case	NO	NO	YES	NO	NO		NO	FIT		FIT	62.0	FIT	NO	NO	NO	NO	NO	NO	High	YES	>=55	NO	NO	NO	NO	YES	NO	unknown	unknown	unknown	unknown	unknown	NO	NO
Hospital Puerta de Hierro	1594-58	1594-58-FPG-4	Different	71.0	male	female	COLON	Index case	NO	NO	YES	NO	NO		NO	FIT		FIT	61.0	FIT	NO	NO	NO	NO	NO	NO	High	YES	>=55	NO	unknown	NO	NO	YES	NO	unknown	unknown	unknown	unknown	unknown	NO	NO
Hospital Puerta de Hierro	1594-56	1594-56-FPG-5	Same or One	61.0	male	male	RECTO	Index case	NO	NO	YES	NO	NO		NO	FIT		FIT	57.0	FIT	NO	NO	NO	NO	NO	NO	High	YES	>=55	NO	NO	NO	NO	YES	NO	unknown	unknown	unknown	unknown	unknown	NO	NO
Hospital Puerta de Hierro	1594-56	1594-56-FPG-4	Same or One	61.0	male	female	RECTO	Index case	NO	NO	YES	SI	YES	FIT	YES	FIT	FIT	FIT	68.0		NO	NO	NO	NO	NO	NO	High	YES	>=55	NO	unknown	NO	NO	YES	NO	unknown	unknown	unknown	unknown	unknown	NO	NO
Hospital Puerta de Hierro	1594-56	1594-56-FPG-3	Same or One	61.0	male	male	RECTO	Index case	NO	NO	YES	NO	NO		NO	FIT		FIT	57.0	FIT	NO	NO	NO	NO	NO	NO	High	YES	>=55	NO	NO	NO	NO	YES	NO	unknown	unknown	unknown	unknown	unknown	NO	NO
Hospital Puerta de Hierro	1594-53	1594-53-FPG-3	Same or One	57.0	female	female	COLON	Index case	NO	NO	YES	SI	YES	FIT	YES	FIT	FIT	FIT	54.0		NO	NO	NO	NO	NO	NO	High	YES	<55	NO	NO	NO	NO	YES	NO	unknown	unknown	unknown	unknown	unknown	NO	NO
Hospital Puerta de Hierro	1594-52	1594-52-FPG3	Same or One	45.0	male	female	RECTO	Index case	YES	NO	YES	SI	YES	FIT	YES	FIT	FIT	FIT	44.0		NO	NO	NO	NO	NO	NO	High	NO	<55	NO	unknown	NO	NO	YES	NO	unknown	unknown	unknown	unknown	unknown	NO	NO
Hospital Puerta de Hierro	1594-51	1594-51-FPG-5	Different	65.0	female	female	COLON	Index case	NO	NO	YES	NO	YES	FIT	NO	FIT		FIT	64.0	FIT	NO	NO	NO	NO	NO	NO	High	YES	>=55	NO	NO	NO	NO	YES	NO	unknown	unknown	unknown	unknown	unknown	NO	NO
Hospital Puerta de Hierro	1594-51	1594-51-FPG-3	Different	65.0	female	female	COLON	Index case	NO	NO	YES	NO	YES	FIT	NO	FIT		FIT	63.0	FIT	NO	NO	NO	NO	NO	NO	High	YES	>=55	NO	NO	NO	NO	YES	NO	unknown	unknown	unknown	unknown	unknown	NO	NO
Hospital de Donostia	1590-38	1590-38-FPG-5	Different	58.0	male	male	COLON	Index case	YES	NO	YES	NO	NO		NO	FIT		FIT	39.0	FIT	NO	NO	NO	NO	NO	NO	High	YES	<55	NO	NO	NO	NO	YES	NO	NO	YES	NO	NO	YES	NO	NO
Hospital de Donostia	1590-34	1590-34-FPG-5	Same or One	54.0	male	female	COLON	Index case	YES	NO	YES	NO	NO		NO	FIT		FIT	43.0	FIT	NO	NO	NO	NO	NO	NO	High	NO	<55	NO	NO	NO	NO	YES	NO	NO	NO	YES	NO	NO	NO	NO
Hospital de Donostia	1590-34	1590-34-FPG-4	Same or One	54.0	male	female	COLON	Index case	YES	NO	YES	NO	NO		NO	FIT		FIT	49.0	FIT	NO	NO	NO	NO	NO	NO	High	NO	<55	NO	NO	NO	NO	YES	NO	NO	NO	YES	NO	NO	NO	NO
Hospital de Donostia	1590-34	1590-34-FPG-3	Same or One	54.0	male	male	COLON	Index case	YES	NO	YES	NO	NO		NO	FIT		FIT	57.0	FIT	NO	NO	NO	NO	NO	NO	High	NO	>=55	NO	NO	NO	NO	YES	NO	NO	YES	NO	NO	YES	NO	NO
Hospital de Donostia	1590-32	1590-32-FPG-9	Different	57.0	female	male	RECTO	Index case	YES	NO	YES	NO	YES	FIT	NO	FIT		FIT	46.0	FIT	NO	NO	NO	NO	NO	NO	High	YES	<55	NO	NO	NO	NO	YES	NO	NO	YES	NO	NO	YES	NO	NO
Hospital de Donostia	1590-32	1590-32-FPG-8	Different	57.0	female	male	RECTO	Index case	YES	NO	YES	NO	NO		NO	FIT		FIT	54.0	FIT	NO	NO	NO	NO	NO	NO	High	YES	<55	NO	YES	NO	NO	YES	NO	NO	YES	NO	NO	YES	NO	NO
Hospital de Donostia	1590-26	1590-26-FPG-5	Different	44.0	female	male	COLON	Index case	YES	NO	YES	NO	NO		NO	FIT		FIT	42.0	FIT	NO	NO	NO	NO	NO	NO	High	NO	<55	NO	NO	NO	NO	YES	NO	NO	NO	YES	NO	NO	NO	NO
Hospital de Donostia	1590-25	1590-25-FPG-8	Different	56.0	female	male	COLON	Index case	YES	NO	YES	NO	YES	FIT	NO	FIT		FIT	43.0	FIT	NO	NO	NO	NO	NO	NO	High	YES	<55	NO	NO	NO	NO	YES	NO	NO	NO	NO	YES	NO	NO	NO
Hospital de Donostia	1590-25	1590-25-FPG-7	Different	56.0	female	male	COLON	Index case	YES	NO	YES	NO	NO		NO	FIT		FIT	56.0	FIT	NO	NO	NO	NO	NO	NO	High	YES	>=55	unknown	unknown	NO	NO	YES	NO	unknown	unknown	unknown	unknown	unknown	NO	NO
Hospital de Donostia	1590-25	1590-25-FPG-5	Different	56.0	female	male	COLON	Index case	YES	NO	YES	NO	YES	FIT	NO	FIT		FIT	44.0	FIT	NO	NO	NO	NO	NO	NO	High	YES	<55	NO	NO	NO	NO	YES	NO	NO	YES	NO	NO	YES	NO	NO
Hospital de Donostia	1590-2-	1590-2-FPG-5	Different	48.0	female	female	COLON	Index case	YES	YES	YES	NO	YES	FIT	NO	FIT		FIT	54.0	FIT	NO	NO	NO	NO	NO	NO	High	NO	<55	NO	NO	NO	NO	YES	NO	NO	NO	YES	NO	NO	NO	NO
Hospital de Donostia	1590-2-	1590-2-FPG-4	Different	48.0	female	female	COLON	Index case	YES	YES	YES	NO	NO		NO	FIT		FIT	41.0	FIT	NO	NO	NO	NO	NO	NO	High	NO	<55	NO	NO	NO	NO	YES	NO	NO	NO	YES	NO	NO	NO	NO
Hospital de Donostia	1590-16	1590-16-FPG-5	Different	52.0	female	male	COLON	Index case	YES	NO	YES	NO	NO		NO	FIT		FIT	45.0	FIT	NO	NO	NO	NO	NO	NO	High	NO	<55	NO	NO	NO	NO	YES	NO	NO	NO	YES	NO	NO	NO	NO
Hospital de Donostia	1590-1-	1590-1-FPG-2	Different	57.0	male	male	COLON	Index case	YES	YES	YES	NO	YES	FIT	NO	FIT		FIT	59.0	FIT	NO	NO	NO	NO	NO	NO	High	YES	>=55	NO	NO	NO	NO	YES	NO	NO	NO	NO	YES	NO	NO	NO
Complejo Hospitalario de Vigo	2313-24	2313-24-FPG-3	Same or One	58.0	female	male	RECTO	Index case	YES	NO	NO	NO	YES	FIT	NO	FIT		FIT	56.0	FIT	NO	YES	NO	NO	NO	YES	High	YES	>=55	NO	YES	NO	NO	YES	NO	NO	NO	NO	YES	NO	NO	NO
Complejo Hospitalario de Vigo	2313-23	2313-23-FPG-4	Same or One	58.0	male	female	RECTO	Index case	YES	NO	NO	SI	YES	FIT	YES	FIT	FIT	FIT	60.0		NO	NO	NO	NO	NO	NO	High	YES	>=55	unknown	unknown	NO	NO	YES	NO	unknown	unknown	unknown	unknown	unknown	NO	NO
Complejo Hospitalario de Ourense	1587-57	1587-57-FPG-5	Same or One	79.0	female	male	COLON	Index case	YES	NO	NO	NO	NO		NO	FIT		FIT	40.0	FIT	NO	NO	NO	NO	NO	NO	High	YES	<55	YES	NO	NO	YES	NO	NO	NO	NO	YES	NO	NO	NO	NO
Complejo Hospitalario de Ourense	1587-28	1587-28-FPG-2	Different	53.0	female	male	RECTO	Index case	NO	NO	YES	NO	NO		NO	FIT		FIT	58.0	FIT	NO	NO	NO	NO	NO	NO	High	NO	>=55	NO	NO	NO	NO	YES	NO	unknown	unknown	unknown	unknown	unknown	NO	NO
Hospital Universitario de Canarias		1596-9-FPG-5	Different	60.0	female	male	COLON	Index case				NO	NO					FIT	69.0		NO	NO	NO	NO	NO	NO	High	YES	>=55
Hospital Universitario de Canarias		1596-9-FPG-1	Different	60.0	female	female	COLON	Index case				NO	NO					COLONOSCOPY	69.0		NO	NO	NO	NO	NO	NO	High	YES	>=55
Hospital Universitario de Canarias		1596-82-FPG-6	Different	51.0	female	female	COLON	Index case				NO	NO					FIT	68.0		NO	NO	NO	NO	NO	NO	High	NO	>=55
Hospital Universitario de Canarias		1596-82-FPG-4	Different	51.0	female	female	COLON	Index case				NO	NO					FIT	64.0		NO	NO	NO	NO	NO	NO	High	NO	>=55
Hospital Universitario de Canarias		1596-8-FPG-6	Different	61.0	male	female	COLON	Index case				NO	NO					FIT	54.0		NO	NO	NO	NO	NO	NO	High	YES	<55
Hospital Universitario de Canarias		1596-8-FPG-5	Different	61.0	male	female	COLON	Index case				NO	NO					COLONOSCOPY	46.0		NO	NO	NO	NO	NO	NO	High	YES	<55
Hospital Universitario de Canarias		1596-8-FPG-3	Different	61.0	male	female	COLON	Index case				NO	NO					FIT	45.0		NO	NO	NO	NO	NO	NO	High	YES	<55
Hospital Universitario de Canarias		1596-79-FPG-1	Same or One	59.0	male	female	COLON	FDR				NO	NO					FIT	44.0		NO	NO	NO	NO	NO	NO	High	YES	<55
Hospital Universitario de Canarias		1596-76-FPG-2	Same or One	58.0	female	male	COLON	Index case				NO	NO					COLONOSCOPY	67.0		NO	NO	NO	NO	NO	NO	High	YES	>=55
Hospital Universitario de Canarias		1596-75-FPG-3	Different	57.0	male	female	COLON	Index case				NO	NO					FIT	43.0		NO	NO	NO	NO	NO	NO	High	YES	<55
Hospital Universitario de Canarias		1596-75-FPG-2	Different	57.0	male	female	COLON	Index case				NO	NO					COLONOSCOPY	43.0		NO	NO	NO	NO	NO	NO	High	YES	<55
Hospital Universitario de Canarias		1596-73-FPG-2	Different	54.0	female	male	COLON	Index case				NO	NO					FIT	67.0		NO	NO	NO	NO	NO	NO	High	NO	>=55
Hospital Universitario de Canarias		1596-73-FPG-1	Different	54.0	female	male	COLON	Index case				NO	NO					COLONOSCOPY	64.0		NO	NO	NO	NO	NO	NO	High	NO	>=55
Hospital Universitario de Canarias		1596-71-FPG-3	Different	57.0	female	male	COLON	Index case				NO	NO					FIT	64.0		NO	NO	NO	NO	NO	NO	High	YES	>=55
Hospital Universitario de Canarias		1596-71-FPG-2	Different	57.0	female	male	COLON	Index case				NO	NO					COLONOSCOPY	64.0		NO	NO	NO	NO	NO	NO	High	YES	>=55
Hospital Universitario de Canarias		1596-71-FPG-1	Different	57.0	female	female	COLON	Index case				NO	NO					COLONOSCOPY	41.0		NO	NO	NO	NO	NO	NO	High	YES	<55
Hospital Universitario de Canarias		1596-70-FPG-3	Same or One	58.0	female	male	COLON	Index case				NO	NO					FIT	63.0		NO	NO	NO	NO	NO	NO	High	YES	>=55
Hospital Universitario de Canarias		1596-70-FPG-1	Same or One	58.0	female	female	COLON	Index case				NO	NO					FIT	74.0		NO	NO	NO	NO	NO	NO	High	YES	>=55
Hospital Universitario de Canarias		1596-7-FPG-3	Same or One	65.0	male	female	COLON	Index case				NO	NO					FIT	70.0		NO	NO	NO	NO	NO	NO	High	YES	>=55
Hospital Universitario de Canarias		1596-7-FPG-2	Same or One	65.0	male	female	COLON	Index case				NO	NO					FIT	69.0		NO	NO	NO	NO	NO	NO	High	YES	>=55
Hospital Universitario de Canarias		1596-69-FPG-8	Different	57.0	male	male	RECTO	Index case				NO	NO					FIT	63.0		NO	NO	NO	NO	NO	NO	High	YES	>=55
Hospital Universitario de Canarias		1596-69-FPG-5	Different	57.0	male	female	RECTO	Index case				NO	NO					COLONOSCOPY	68.0		NO	NO	NO	NO	NO	NO	High	YES	>=55
Hospital Universitario de Canarias		1596-69-FPG-4	Different	57.0	male	female	RECTO	Index case				NO	NO					COLONOSCOPY	64.0		NO	NO	NO	NO	NO	NO	High	YES	>=55
Hospital Universitario de Canarias		1596-69-FPG-2	Different	57.0	male	female	RECTO	Index case				NO	NO					COLONOSCOPY	64.0		NO	NO	NO	NO	NO	NO	High	YES	>=55
Hospital Universitario de Canarias		1596-68-FPG-6	Different	51.0	female	female	COLON	Index case				NO	NO					COLONOSCOPY	60.0		NO	NO	NO	NO	NO	NO	High	NO	>=55
Hospital Universitario de Canarias		1596-68-FPG-2	Different	51.0	female	female	COLON	Index case				NO	NO					FIT	54.0		NO	NO	NO	NO	NO	NO	High	NO	<55
Hospital Universitario de Canarias		1596-67-FPG-8	Different	59.0	male	female	RECTO	Index case				NO	NO					COLONOSCOPY	46.0		NO	NO	NO	NO	NO	NO	High	YES	<55
Hospital Universitario de Canarias		1596-67-FPG-7	Different	59.0	male	female	RECTO	Index case				NO	NO					FIT	45.0		NO	NO	NO	NO	NO	NO	High	YES	<55
Hospital Universitario de Canarias		1596-67-FPG-6	Different	59.0	male	male	RECTO	Index case				NO	NO					FIT	61.0		NO	NO	NO	NO	NO	NO	High	YES	>=55
Hospital Universitario de Canarias		1596-67-FPG-5	Different	59.0	male	male	RECTO	Index case				NO	NO					COLONOSCOPY	61.0		NO	NO	NO	NO	NO	NO	High	YES	>=55
Hospital Universitario de Canarias		1596-67-FPG-4	Different	59.0	male	female	RECTO	Index case				NO	NO					FIT	44.0		NO	NO	NO	NO	NO	NO	High	YES	<55
Hospital Universitario de Canarias		1596-67-FPG-3	Different	59.0	male	male	RECTO	Index case				NO	NO					FIT	61.0		NO	NO	NO	NO	NO	NO	High	YES	>=55
Hospital Universitario de Canarias		1596-67-FPG-2	Different	59.0	male	male	RECTO	Index case				NO	NO					COLONOSCOPY	61.0		NO	NO	NO	NO	NO	NO	High	YES	>=55
Hospital Universitario de Canarias		1596-67-FPG-1	Different	59.0	male	male	RECTO	Index case				NO	NO					COLONOSCOPY	60.0		NO	NO	NO	NO	NO	NO	High	YES	>=55
Hospital Universitario de Canarias		1596-66-FPG-4	Different	53.0	female	female	COLON	Index case				NO	NO					COLONOSCOPY	43.0		NO	NO	NO	NO	NO	NO	High	NO	<55
Hospital Universitario de Canarias		1596-66-FPG-2	Different	53.0	female	female	COLON	Index case				NO	NO					FIT	43.0		NO	NO	NO	NO	NO	NO	High	NO	<55
Hospital Universitario de Canarias		1596-64-FPG-8	Different	55.0	male	female	COLON	Index case				NO	NO					COLONOSCOPY	41.0		NO	NO	NO	NO	NO	NO	High	YES	<55
Hospital Universitario de Canarias		1596-64-FPG-3	Different	55.0	male	male	COLON	Index case				NO	NO					COLONOSCOPY	60.0		NO	NO	NO	NO	NO	NO	High	YES	>=55
Hospital Universitario de Canarias		1596-64-FPG-2	Different	55.0	male	female	COLON	Index case				NO	NO					FIT	74.0		NO	NO	NO	NO	NO	NO	High	YES	>=55
Hospital Universitario de Canarias		1596-64-FPG-1	Different	55.0	male	female	COLON	Index case				NO	NO					COLONOSCOPY	70.0		NO	NO	NO	NO	NO	NO	High	YES	>=55
Hospital Universitario de Canarias		1596-63-FPG-7	Different	55.0	female	female	COLON	Index case				NO	NO					COLONOSCOPY	69.0		NO	NO	NO	NO	NO	NO	High	YES	>=55
Hospital Universitario de Canarias		1596-63-FPG-6	Different	55.0	female	female	COLON	Index case				NO	NO					FIT	68.0		NO	NO	NO	NO	NO	NO	High	YES	>=55
Hospital Universitario de Canarias		1596-63-FPG-4	Different	55.0	female	female	COLON	Index case				NO	NO					FIT	64.0		NO	NO	NO	NO	NO	NO	High	YES	>=55
Hospital Universitario de Canarias		1596-63-FPG-3	Different	55.0	female	male	COLON	Index case				NO	NO					FIT	59.0		NO	NO	NO	NO	NO	NO	High	YES	>=55
Hospital Universitario de Canarias		1596-62-FPG-6	Different	68.0	male	male	COLON	Index case				NO	NO					COLONOSCOPY	58.0		NO	NO	NO	NO	NO	NO	High	YES	>=55
Hospital Universitario de Canarias		1596-62-FPG-3	Different	68.0	male	female	COLON	Index case				NO	NO					FIT	64.0		NO	NO	NO	NO	NO	NO	High	YES	>=55
Hospital Universitario de Canarias		1596-61-FPG-3	Same or One	57.0	male	female	RECTO	Index case				NO	NO					FIT	60.0		NO	NO	NO	NO	NO	NO	High	YES	>=55
Hospital Universitario de Canarias		1596-61-FPG-2	Same or One	57.0	male	female	RECTO	Index case				NO	NO					FIT	54.0		NO	NO	NO	NO	NO	NO	High	YES	<55
Hospital Universitario de Canarias		1596-6-FPG-4	Different	61.0	male	male	RECTO	Index case				NO	NO					FIT	56.0		NO	NO	NO	NO	NO	NO	High	YES	>=55
Hospital Universitario de Canarias		1596-58-FPG-9	Different	75.0	female	male	COLON	Index case				NO	NO					FIT	56.0		NO	NO	NO	NO	NO	NO	High	YES	>=55
Hospital Universitario de Canarias		1596-58-FPG-7	Different	75.0	female	male	COLON	Index case				NO	NO					COLONOSCOPY	55.0		NO	NO	NO	NO	NO	NO	High	YES	>=55
Hospital Universitario de Canarias		1596-58-FPG-6	Different	75.0	female	male	COLON	Index case				NO	NO					FIT	54.0		NO	NO	NO	NO	NO	NO	High	YES	<55
Hospital Universitario de Canarias		1596-58-FPG-5	Different	75.0	female	male	COLON	Index case				NO	NO					COLONOSCOPY	54.0		NO	NO	NO	NO	NO	NO	High	YES	<55
Hospital Universitario de Canarias		1596-58-FPG-3	Different	75.0	female	male	COLON	Index case				NO	NO					COLONOSCOPY	53.0		NO	NO	NO	NO	NO	NO	High	YES	<55
Hospital Universitario de Canarias		1596-58-FPG-2	Different	75.0	female	female	COLON	Index case				NO	NO					COLONOSCOPY	46.0		NO	NO	NO	NO	NO	NO	High	YES	<55
Hospital Universitario de Canarias		1596-58-FPG-1	Different	75.0	female	male	COLON	Index case				NO	NO					FIT	52.0		NO	NO	NO	NO	NO	NO	High	YES	<55
Hospital Universitario de Canarias		1596-56-FPG-5	Different	43.0	male	female	COLON	Index case				NO	NO					COLONOSCOPY	45.0		NO	NO	NO	NO	NO	NO	High	NO	<55
Hospital Universitario de Canarias		1596-56-FPG-4	Different	43.0	male	male	COLON	Index case				NO	NO					COLONOSCOPY	51.0		NO	NO	NO	NO	NO	NO	High	NO	<55
Hospital Universitario de Canarias		1596-56-FPG-2	Different	43.0	male	male	COLON	Index case				NO	NO					FIT	51.0		NO	NO	NO	NO	NO	NO	High	NO	<55
Hospital Universitario de Canarias		1596-56-FPG-1	Different	43.0	male	female	COLON	Index case				NO	NO					COLONOSCOPY	44.0		NO	NO	NO	NO	NO	NO	High	NO	<55
Hospital Universitario de Canarias		1596-55-FPG-3	Different	77.0	male	female	COLON	Index case				NO	NO					COLONOSCOPY	43.0		NO	NO	NO	NO	NO	NO	High	YES	<55
Hospital Universitario de Canarias		1596-54-FPG-6	Different	50.0	male	male	COLON	Index case				NO	NO					FIT	51.0		NO	NO	NO	NO	NO	NO	High	NO	<55
Hospital Universitario de Canarias		1596-54-FPG-5	Different	50.0	male	male	COLON	Index case				NO	NO					FIT	50.0		NO	NO	NO	NO	NO	NO	High	NO	<55
Hospital Universitario de Canarias		1596-54-FPG-3	Different	50.0	male	male	COLON	Index case				NO	NO					FIT	50.0		NO	NO	NO	NO	NO	NO	High	NO	<55
Hospital Universitario de Canarias		1596-53-FPG-6	Different	64.0	male	male	RECTO	FDR				NO	NO					FIT	50.0		NO	NO	NO	NO	NO	NO	High	YES	<55
Hospital Universitario de Canarias		1596-53-FPG-4	Different	64.0	male	female	RECTO	FDR				NO	NO					FIT	43.0		NO	NO	NO	NO	NO	NO	High	YES	<55
Hospital Universitario de Canarias		1596-53-FPG-3	Different	64.0	male	male	RECTO	FDR				NO	NO					COLONOSCOPY	48.0		NO	NO	NO	NO	NO	NO	High	YES	<55
Hospital Universitario de Canarias		1596-53-FPG-2	Different	64.0	male	male	RECTO	FDR				NO	NO					FIT	48.0		NO	NO	NO	NO	NO	NO	High	YES	<55
Hospital Universitario de Canarias		1596-51-FPG-5	Same or One	55.0	male	male	COLON	Index case				NO	NO					FIT	47.0		NO	NO	NO	NO	NO	NO	High	YES	<55
Hospital Universitario de Canarias		1596-51-FPG-3	Same or One	55.0	male	female	COLON	Index case				NO	NO					FIT	41.0		NO	NO	NO	NO	NO	NO	High	YES	<55
Hospital Universitario de Canarias		1596-50-FPG-6	Different	67.0	female	female	COLON	Index case				NO	NO					FIT	68.0		NO	NO	NO	NO	NO	NO	High	YES	>=55
Hospital Universitario de Canarias		1596-50-FPG-4	Different	67.0	female	female	COLON	Index case				NO	NO					COLONOSCOPY	64.0		NO	NO	NO	NO	NO	NO	High	YES	>=55
Hospital Universitario de Canarias		1596-5-fpg-5	Same or One	42.0	male	female	COLON	FDR				NO	NO					FIT	64.0		NO	NO	NO	NO	NO	NO	High	NO	>=55
Hospital Universitario de Canarias		1596-48-FPG-7	Different	72.0	female	male	COLON	Index case				NO	NO					FIT	47.0		NO	NO	NO	NO	NO	NO	High	YES	<55
Hospital Universitario de Canarias		1596-48-FPG-6	Different	72.0	female	female	COLON	Index case				NO	NO					COLONOSCOPY	81.0		NO	NO	NO	NO	NO	NO	High	YES	>=55
Hospital Universitario de Canarias		1596-46-FPG-6	Same or One	57.0	male	male	COLON	Index case				NO	NO					COLONOSCOPY	44.0		NO	NO	NO	NO	NO	NO	High	YES	<55
Hospital Universitario de Canarias		1596-45-FPG-5	Different	63.0	male	male	COLON	Index case				NO	NO					COLONOSCOPY	43.0		NO	NO	NO	NO	NO	NO	High	YES	<55
Hospital Universitario de Canarias		1596-44-FPG-5	Different	58.0	male	female	RECTO	Index case				NO	NO					FIT	75.0		NO	NO	NO	NO	NO	NO	High	YES	>=55
Hospital Universitario de Canarias		1596-44-FPG-10	Different	58.0	male	male	RECTO	Index case				NO	NO					COLONOSCOPY	42.0		NO	NO	NO	NO	NO	NO	High	YES	<55
Hospital Universitario de Canarias		1596-43-FPG-3	Different	63.0	female	female	COLON	Index case				NO	NO					FIT	73.0		NO	NO	NO	NO	NO	NO	High	YES	>=55
Hospital Universitario de Canarias		1596-43-FPG-2	Different	63.0	female	female	COLON	Index case				NO	NO					FIT	69.0		NO	NO	NO	NO	NO	NO	High	YES	>=55
Hospital Universitario de Canarias		1596-43-FPG-1	Different	63.0	female	female	COLON	Index case				NO	NO					COLONOSCOPY	68.0		NO	NO	NO	NO	NO	NO	High	YES	>=55
Hospital Universitario de Canarias		1596-42-FPG-8	Different	49.0	male	female	COLON	Index case				NO	NO					COLONOSCOPY	66.0		NO	NO	NO	NO	NO	NO	High	NO	>=55
Hospital Universitario de Canarias		1596-42-FPG-5	Different	49.0	male	male	COLON	Index case				NO	NO					FIT	42.0		NO	NO	NO	NO	NO	NO	High	NO	<55
Hospital Universitario de Canarias		1596-42-FPG-2	Different	49.0	male	female	COLON	Index case				NO	NO					COLONOSCOPY	65.0		NO	NO	NO	NO	NO	NO	High	NO	>=55
Hospital Universitario de Canarias		1596-41-FPG-7	Different	39.0	female	female	RECTO	FDR				NO	NO					COLONOSCOPY	63.0		NO	NO	NO	NO	NO	NO	High	NO	>=55
Hospital Universitario de Canarias		1596-41-fpg-6	Different	39.0	female	male	RECTO	FDR				NO	NO					COLONOSCOPY	42.0		NO	NO	NO	NO	NO	NO	High	NO	<55
Hospital Universitario de Canarias		1596-4-FPG-5	Different	52.0	male	female	COLON	Index case				NO	NO					FIT	63.0		NO	NO	NO	NO	NO	NO	High	NO	>=55
Hospital Universitario de Canarias		1596-4-FPG-1	Different	52.0	male	male	COLON	Index case				NO	NO					COLONOSCOPY	41.0		NO	NO	NO	NO	NO	NO	High	NO	<55
Hospital Universitario de Canarias		1596-39-fpg-2	Different	52.0	male	female	COLON	FDR				NO	NO					FIT	63.0		NO	NO	NO	NO	NO	NO	High	NO	>=55
Hospital Universitario de Canarias		1596-38-FPG-9	Different	60.0	male	female	COLON	FDR				NO	NO					COLONOSCOPY	62.0		NO	NO	NO	NO	NO	NO	High	YES	>=55
Hospital Universitario de Canarias		1596-38-FPG-8	Different	60.0	male	male	COLON	FDR				NO	NO					FIT	40.0		NO	NO	NO	NO	NO	NO	High	YES	<55
Hospital Universitario de Canarias		1596-38-FPG-7	Different	60.0	male	male	COLON	FDR				NO	NO					COLONOSCOPY	40.0		NO	NO	NO	NO	NO	NO	High	YES	<55
Hospital Universitario de Canarias		1596-38-FPG-6	Different	60.0	male	male	COLON	FDR				NO	NO					FIT	39.0		NO	NO	NO	NO	NO	NO	High	YES	<55
Hospital Universitario de Canarias		1596-38-FPG-5	Different	60.0	male	male	COLON	FDR				NO	NO					COLONOSCOPY	39.0		NO	NO	NO	NO	NO	NO	High	YES	<55
Hospital Universitario de Canarias		1596-38-FPG-11	Different	60.0	male	male	COLON	FDR				NO	NO					COLONOSCOPY	40.0		NO	NO	NO	NO	NO	NO	High	YES	<55
Hospital Universitario de Canarias		1596-37-FPG-3	Same or One	60.0	male	male	RECTO	FDR				NO	NO					FIT	40.0		NO	NO	NO	NO	NO	NO	High	YES	<55
Hospital Universitario de Canarias		1596-37-FPG-2	Same or One	60.0	male	female	RECTO	FDR				NO	NO					FIT	59.0		NO	NO	NO	NO	NO	NO	High	YES	>=55
Hospital Universitario de Canarias		1596-36-FPG-3	Different	65.0	male	female	COLON	Index case				NO	NO					FIT	58.0		NO	NO	NO	NO	NO	NO	High	YES	>=55
Hospital Universitario de Canarias		1596-36-FPG-2	Different	65.0	male	male	COLON	Index case				NO	NO					COLONOSCOPY	39.0		NO	NO	NO	NO	NO	NO	High	YES	<55
Hospital Universitario de Canarias		1596-36-FPG-1	Different	65.0	male	male	COLON	Index case				NO	NO					FIT	39.0		NO	NO	NO	NO	NO	NO	High	YES	<55
Hospital Universitario de Canarias		1596-35-FPG-2	Same or One	57.0	male	male	RECTO	Index case				NO	NO					COLONOSCOPY	69.0		NO	NO	NO	NO	NO	NO	High	YES	>=55
Hospital Universitario de Canarias		1596-34-FPG-3	Different	48.0	female	male	COLON	Index case				NO	NO					COLONOSCOPY	69.0		NO	NO	NO	NO	NO	NO	High	NO	>=55
Hospital Universitario de Canarias		1596-32-FPG-9	Different	71.0	male	male	COLON	FDR				NO	NO					FIT	67.0		NO	NO	NO	NO	NO	NO	High	YES	>=55
Hospital Universitario de Canarias		1596-32-FPG-8	Different	71.0	male	female	COLON	FDR				NO	NO					FIT	56.0		NO	NO	NO	NO	NO	NO	High	YES	>=55
Hospital Universitario de Canarias		1596-32-FPG-7	Different	71.0	male	female	COLON	FDR				NO	NO					FIT	56.0		NO	NO	NO	NO	NO	NO	High	YES	>=55
Hospital Universitario de Canarias		1596-32-FPG-6	Different	71.0	male	male	COLON	FDR				NO	NO					COLONOSCOPY	67.0		NO	NO	NO	NO	NO	NO	High	YES	>=55
Hospital Universitario de Canarias		1596-31-FPG-9	Different	56.0	female	female	COLON	FDR				NO	NO					FIT	54.0		NO	NO	NO	NO	NO	NO	High	YES	<55
Hospital Universitario de Canarias		1596-31-FPG-7	Different	56.0	female	female	COLON	FDR				NO	NO					FIT	54.0		NO	NO	NO	NO	NO	NO	High	YES	<55
Hospital Universitario de Canarias		1596-31-FPG-6	Different	56.0	female	female	COLON	FDR				NO	NO					COLONOSCOPY	54.0		NO	NO	NO	NO	NO	NO	High	YES	<55
Hospital Universitario de Canarias		1596-31-FPG-5	Different	56.0	female	female	COLON	FDR				NO	NO					COLONOSCOPY	53.0		NO	NO	NO	NO	NO	NO	High	YES	<55
Hospital Universitario de Canarias		1596-31-FPG-3	Different	56.0	female	male	COLON	FDR				NO	NO					FIT	64.0		NO	NO	NO	NO	NO	NO	High	YES	>=55
Hospital Universitario de Canarias		1596-3-FPG-9	Different	45.0	male	female	COLON	Index case				NO	NO					COLONOSCOPY	53.0		NO	NO	NO	NO	NO	NO	High	NO	<55
Hospital Universitario de Canarias		1596-3-FPG-8	Different	45.0	male	female	COLON	Index case				NO	NO					FIT	52.0		NO	NO	NO	NO	NO	NO	High	NO	<55
Hospital Universitario de Canarias		1596-3-FPG-6	Different	45.0	male	female	COLON	Index case				NO	NO					FIT	51.0		NO	NO	NO	NO	NO	NO	High	NO	<55
Hospital Universitario de Canarias		1596-3-FPG-10	Different	45.0	male	male	COLON	Index case				NO	NO					COLONOSCOPY	64.0		NO	NO	NO	NO	NO	NO	High	NO	>=55
Hospital Universitario de Canarias		1596-29-FPG-5	Different	46.0	male	male	COLON	Index case				NO	NO					COLONOSCOPY	64.0		NO	NO	NO	NO	NO	NO	High	NO	>=55
Hospital Universitario de Canarias		1596-29-FPG-4	Different	46.0	male	male	COLON	Index case				NO	NO					FIT	63.0		NO	NO	NO	NO	NO	NO	High	NO	>=55
Hospital Universitario de Canarias		1596-28-fpg-3	Same or One	57.0	female	male	COLON	Index case				NO	NO					FIT	63.0		NO	NO	NO	NO	NO	NO	High	YES	>=55
Hospital Universitario de Canarias		1596-27-FPG-4	Different	49.0	male	male	COLON	Index case				NO	NO					COLONOSCOPY	61.0		NO	NO	NO	NO	NO	NO	High	NO	>=55
Hospital Universitario de Canarias		1596-27-FPG-3	Different	49.0	male	male	COLON	Index case				NO	NO					FIT	61.0		NO	NO	NO	NO	NO	NO	High	NO	>=55
Hospital Universitario de Canarias		1596-27-FPG-2	Different	49.0	male	female	COLON	Index case				NO	NO					FIT	51.0		NO	NO	NO	NO	NO	NO	High	NO	<55
Hospital Universitario de Canarias		1596-26-FPG-9	Different	44.0	male	female	RECTO	FDR				NO	NO					COLONOSCOPY	49.0		NO	NO	NO	NO	NO	NO	High	NO	<55
Hospital Universitario de Canarias		1596-26-FPG-8	Different	44.0	male	male	RECTO	FDR				NO	NO					COLONOSCOPY	61.0		NO	NO	NO	NO	NO	NO	High	NO	>=55
Hospital Universitario de Canarias		1596-26-FPG-5	Different	44.0	male	male	RECTO	FDR				NO	NO					FIT	61.0		NO	NO	NO	NO	NO	NO	High	NO	>=55
Hospital Universitario de Canarias		1596-26-FPG-4	Different	44.0	male	male	RECTO	FDR				NO	NO					COLONOSCOPY	60.0		NO	NO	NO	NO	NO	NO	High	NO	>=55
Hospital Universitario de Canarias		1596-25-FPG-4	Same or One	58.0	male	male	COLON	Index case				NO	NO					FIT	60.0		NO	NO	NO	NO	NO	NO	High	YES	>=55
Hospital Universitario de Canarias		1596-23-FPG-9	Different	44.0	male	male	COLON	Index case				NO	NO					COLONOSCOPY	59.0		NO	NO	NO	NO	NO	NO	High	NO	>=55
Hospital Universitario de Canarias		1596-23-FPG-6	Different	44.0	male	female	COLON	Index case				NO	NO					FIT	47.0		NO	NO	NO	NO	NO	NO	High	NO	<55
Hospital Universitario de Canarias		1596-23-FPG-10	Different	44.0	male	male	COLON	Index case				NO	NO					COLONOSCOPY	58.0		NO	NO	NO	NO	NO	NO	High	NO	>=55
Hospital Universitario de Canarias		1596-22-FPG-9	Different	54.0	female	male	COLON	Index case				NO	NO					COLONOSCOPY	56.0		NO	NO	NO	NO	NO	NO	High	NO	>=55
Hospital Universitario de Canarias		1596-22-FPG-8	Different	54.0	female	female	COLON	Index case				NO	NO					COLONOSCOPY	47.0		NO	NO	NO	NO	NO	NO	High	NO	<55
Hospital Universitario de Canarias		1596-22-FPG-7	Different	54.0	female	male	COLON	Index case				NO	NO					FIT	56.0		NO	NO	NO	NO	NO	NO	High	NO	>=55
Hospital Universitario de Canarias		1596-22-FPG-6	Different	54.0	female	female	COLON	Index case				NO	NO					FIT	44.0		NO	NO	NO	NO	NO	NO	High	NO	<55
Hospital Universitario de Canarias		1596-22-FPG-5	Different	54.0	female	male	COLON	Index case				NO	NO					FIT	56.0		NO	NO	NO	NO	NO	NO	High	NO	>=55
Hospital Universitario de Canarias		1596-22-FPG-13	Different	54.0	female	female	COLON	Index case				NO	NO					COLONOSCOPY	43.0		NO	NO	NO	NO	NO	NO	High	NO	<55
Hospital Universitario de Canarias		1596-22-FPG-12	Different	54.0	female	male	COLON	Index case				NO	NO					COLONOSCOPY	55.0		NO	NO	NO	NO	NO	NO	High	NO	>=55
Hospital Universitario de Canarias		1596-22-FPG-11	Different	54.0	female	male	COLON	Index case				NO	NO					FIT	54.0		NO	NO	NO	NO	NO	NO	High	NO	<55
Hospital Universitario de Canarias		1596-22-FPG-10	Different	54.0	female	male	COLON	Index case				NO	NO					FIT	54.0		NO	NO	NO	NO	NO	NO	High	NO	<55
Hospital Universitario de Canarias		1596-21-FPG-4	Same or One	53.0	female	female	COLON	Index case				NO	NO					COLONOSCOPY	43.0		NO	NO	NO	NO	NO	NO	High	NO	<55
Hospital Universitario de Canarias		1596-21-FPG-2	Same or One	53.0	female	female	COLON	Index case				NO	NO					COLONOSCOPY	42.0		NO	NO	NO	NO	NO	NO	High	NO	<55
Hospital Universitario de Canarias		1596-20-FPG-9	Different	56.0	male	female	COLON	FDR				NO	NO					COLONOSCOPY	41.0		NO	NO	NO	NO	NO	NO	High	YES	<55
Hospital Universitario de Canarias		1596-20-FPG-8	Different	56.0	male	male	COLON	FDR				NO	NO					COLONOSCOPY	53.0		NO	NO	NO	NO	NO	NO	High	YES	<55
Hospital Universitario de Canarias		1596-20-FPG-7	Different	56.0	male	female	COLON	FDR				NO	NO					FIT	41.0		NO	NO	NO	NO	NO	NO	High	YES	<55
Hospital Universitario de Canarias		1596-20-FPG-4	Different	56.0	male	female	COLON	FDR				NO	NO					FIT	40.0		NO	NO	NO	NO	NO	NO	High	YES	<55
Hospital Universitario de Canarias		1596-20-FPG-11	Different	56.0	male	male	COLON	FDR				NO	NO					FIT	52.0		NO	NO	NO	NO	NO	NO	High	YES	<55
Hospital Universitario de Canarias		1596-20-FPG-10	Different	56.0	male	female	COLON	FDR				NO	NO					FIT	40.0		NO	NO	NO	NO	NO	NO	High	YES	<55
Hospital Universitario de Canarias		1596-18-FPG-3	Different	44.0	male	male	COLON	Index case				NO	NO					FIT	51.0		NO	NO	NO	NO	NO	NO	High	NO	<55
Hospital Universitario de Canarias		1596-18-FPG-2	Different	44.0	male	female	COLON	Index case				NO	NO					FIT	40.0		NO	NO	NO	NO	NO	NO	High	NO	<55
Hospital Universitario de Canarias		1596-16-FPG-5	Different	58.0	male	female	RECTO	Index case				NO	NO					FIT	37.0		NO	NO	NO	NO	NO	NO	High	YES	<55
Hospital Universitario de Canarias		1596-16-FPG-4	Different	58.0	male	male	RECTO	Index case				NO	NO					COLONOSCOPY	51.0		NO	NO	NO	NO	NO	NO	High	YES	<55
Hospital Universitario de Canarias		1596-16-FPG-3	Different	58.0	male	female	RECTO	Index case				NO	NO					COLONOSCOPY	34.0		NO	NO	NO	NO	NO	NO	High	YES	<55
Hospital Universitario de Canarias		1596-12-FPG-4	Different	52.0	female	male	COLON	Index case				NO	NO					COLONOSCOPY	51.0		NO	NO	NO	NO	NO	NO	High	NO	<55
Hospital Universitario de Canarias		1596-12-FPG-3	Different	52.0	female	female	COLON	Index case				NO	NO					FIT	75.0		NO	NO	NO	NO	NO	NO	High	NO	>=55
Hospital Universitario de Canarias		1596-11-FPG-3	Different	41.0	female	male	COLON	Index case				NO	NO					COLONOSCOPY	50.0		NO	NO	NO	NO	NO	NO	High	NO	<55
Hospital Universitario de Canarias		1596-10-FPG-4	Different	45.0	female	male	COLON	Index case				NO	NO					FIT	50.0		NO	NO	NO	NO	NO	NO	High	NO	<55
Hospital Puerta de Hierro		1594-7-FPG-5	Different	57.0	female	female	COLON	FDR				NO	NO					FIT	61.0		NO	NO	NO	NO	NO	NO	High	YES	>=55
Hospital Puerta de Hierro		1594-7-FPG-3	Different	57.0	female	female	COLON	FDR				NO	NO					COLONOSCOPY	60.0		NO	NO	NO	NO	NO	NO	High	YES	>=55
Hospital Puerta de Hierro		1594-62-FPG-3	Same or One	64.0	female	female	COLON	Index case				NO	NO					FIT	43.0		NO	NO	NO	NO	NO	NO	High	YES	<55
Hospital Puerta de Hierro		1594-61	Different	75.0	male	female	COLON	Index case				NO	NO					FIT	76.0		NO	NO	NO	NO	NO	NO	High	YES	>=55
Hospital Puerta de Hierro		1594-59-FPG-4	Same or One	55.0	male	female	COLON	Index case				NO	NO					FIT	75.0		NO	NO	NO	NO	NO	NO	High	YES	>=55
Hospital Puerta de Hierro		1594-55-FPG-3	Same or One	50.0	male	female	RECTO	Index case				NO	NO					COLONOSCOPY	74.0		NO	NO	NO	NO	NO	NO	High	NO	>=55
Hospital Puerta de Hierro		1594-51-FPG-4	Different	65.0	female	female	COLON	Index case				NO	NO					FIT	72.0		NO	NO	NO	NO	NO	NO	High	YES	>=55
Hospital Puerta de Hierro		1594-51-FPG-2	Different	65.0	female	female	COLON	Index case				NO	NO					COLONOSCOPY	68.0		NO	NO	NO	NO	NO	NO	High	YES	>=55
Hospital Puerta de Hierro		1594-51-FPG-1	Different	65.0	female	female	COLON	Index case				NO	NO					COLONOSCOPY	67.0		NO	NO	NO	NO	NO	NO	High	YES	>=55
Hospital Puerta de Hierro		1594-50-FPG-2	Different	55.0	male	female	COLON	Index case				NO	NO					COLONOSCOPY	54.0		NO	NO	NO	NO	NO	NO	High	YES	<55
Hospital Puerta de Hierro		1594-50-FPG-1	Different	55.0	male	female	COLON	Index case				NO	NO					FIT	53.0		NO	NO	NO	NO	NO	NO	High	YES	<55
Hospital Puerta de Hierro		1594-5-FPG-7	Different	65.0	female	female	RECTO	Index case				NO	NO					COLONOSCOPY	58.0		NO	NO	NO	NO	NO	NO	High	YES	>=55
Hospital Puerta de Hierro		1594-5-FPG-6	Different	65.0	female	female	RECTO	Index case				NO	NO					FIT	58.0		NO	NO	NO	NO	NO	NO	High	YES	>=55
Hospital Puerta de Hierro		1594-5-FPG-3	Different	65.0	female	female	RECTO	Index case				NO	NO					COLONOSCOPY	57.0		NO	NO	NO	NO	NO	NO	High	YES	>=55
Hospital Puerta de Hierro		1594-48-FPG-4	Different	78.0	male	female	COLON	Index case				NO	NO					COLONOSCOPY	49.0		NO	NO	NO	NO	NO	NO	High	YES	<55
Hospital Puerta de Hierro		1594-48-FPG-3	Different	78.0	male	female	COLON	Index case				NO	NO					FIT	49.0		NO	NO	NO	NO	NO	NO	High	YES	<55
Hospital Puerta de Hierro		1594-47-FPG-3	Same or One	68.0	female	female	COLON	Index case				NO	NO					FIT	49.0		NO	NO	NO	NO	NO	NO	High	YES	<55
Hospital Puerta de Hierro		1594-45-FPG-1	Same or One	48.0	male	male	COLON	FDR				NO	NO					FIT	48.0		NO	NO	NO	NO	NO	NO	High	NO	<55
Hospital Puerta de Hierro		1594-43-FPG-4	Different	53.0	female	female	RECTO	Index case				NO	NO					COLONOSCOPY	56.0		NO	NO	NO	NO	NO	NO	High	NO	>=55
Hospital Puerta de Hierro		1594-43-FPG-3	Different	53.0	female	female	RECTO	Index case				NO	NO					FIT	56.0		NO	NO	NO	NO	NO	NO	High	NO	>=55
Hospital Puerta de Hierro		1594-42-FPG-5	Different	66.0	male	female	RECTO	Index case				NO	NO					FIT	56.0		NO	NO	NO	NO	NO	NO	High	YES	>=55
Hospital Puerta de Hierro		1594-42-FPG-4	Different	66.0	male	female	RECTO	Index case				NO	NO					COLONOSCOPY	56.0		NO	NO	NO	NO	NO	NO	High	YES	>=55
Hospital Puerta de Hierro		1594-42-FPG-3	Different	66.0	male	male	RECTO	Index case				NO	NO					COLONOSCOPY	56.0		NO	NO	NO	NO	NO	NO	High	YES	>=55
Hospital Puerta de Hierro		1594-41-FPG-4	Different	72.0	male	male	RECTO	Index case				NO	NO					COLONOSCOPY	46.0		NO	NO	NO	NO	NO	NO	High	YES	<55
Hospital Puerta de Hierro		1594-41-FPG-3	Different	72.0	male	male	RECTO	Index case				NO	NO					FIT	43.0		NO	NO	NO	NO	NO	NO	High	YES	<55
Hospital Puerta de Hierro		1594-40-FPG-4	Different	80.0	male	male	COLON	Index case				NO	NO					COLONOSCOPY	75.0		NO	NO	NO	NO	NO	NO	High	YES	>=55
Hospital Puerta de Hierro		1594-40-FPG-3	Different	80.0	male	male	COLON	Index case				NO	NO					FIT	74.0		NO	NO	NO	NO	NO	NO	High	YES	>=55
Hospital Puerta de Hierro		1594-4-FPG-8	Different	50.0	female	male	RECTO	Index case				NO	NO					FIT	54.0		NO	NO	NO	NO	NO	NO	High	NO	<55
Hospital Puerta de Hierro		1594-4-FPG-7	Different	50.0	female	male	RECTO	Index case				NO	NO					FIT	54.0		NO	NO	NO	NO	NO	NO	High	NO	<55
Hospital Puerta de Hierro		1594-4-FPG-6	Different	50.0	female	female	RECTO	Index case				NO	NO					FIT	55.0		NO	NO	NO	NO	NO	NO	High	NO	>=55
Hospital Puerta de Hierro		1594-4-FPG-4	Different	50.0	female	female	RECTO	Index case				NO	NO					COLONOSCOPY	55.0		NO	NO	NO	NO	NO	NO	High	NO	>=55
Hospital Puerta de Hierro		1594-39-FPG-4	Same or One	66.0	male	male	COLON	Index case				NO	NO					FIT	73.0		NO	NO	NO	NO	NO	NO	High	YES	>=55
Hospital Puerta de Hierro		1594-37-FPG-7	Different	51.0	male	male	RECTO	Index case				NO	NO					FIT	54.0		NO	NO	NO	NO	NO	NO	High	NO	<55
Hospital Puerta de Hierro		1594-37-FPG-6	Different	51.0	male	male	RECTO	Index case				NO	NO					FIT	54.0		NO	NO	NO	NO	NO	NO	High	NO	<55
Hospital Puerta de Hierro		1594-37-FPG-5	Different	51.0	male	female	RECTO	Index case				NO	NO					COLONOSCOPY	54.0		NO	NO	NO	NO	NO	NO	High	NO	<55
Hospital Puerta de Hierro		1594-37-FPG-4	Different	51.0	male	male	RECTO	Index case				NO	NO					FIT	53.0		NO	NO	NO	NO	NO	NO	High	NO	<55
Hospital Puerta de Hierro		1594-36-FPG-4	Different	57.0	male	female	COLON	FDR				NO	NO					COLONOSCOPY	54.0		NO	NO	NO	NO	NO	NO	High	YES	<55
Hospital Puerta de Hierro		1594-36-FPG-1	Different	57.0	male	female	COLON	FDR				NO	NO					FIT	54.0		NO	NO	NO	NO	NO	NO	High	YES	<55
Hospital Puerta de Hierro		1594-35-FPG-4	Same or One	50.0	male	male	COLON	FDR				NO	NO					FIT	72.0		NO	NO	NO	NO	NO	NO	High	NO	>=55
Hospital Puerta de Hierro		1594-34-FPG-3	Same or One	67.0	male	male	COLON	Index case				NO	NO					COLONOSCOPY	52.0		NO	NO	NO	NO	NO	NO	High	YES	<55
Hospital Puerta de Hierro		1594-33-FPG-1	Same or One	52.0	female	female	COLON	Index case				NO	NO					COLONOSCOPY	52.0		NO	NO	NO	NO	NO	NO	High	NO	<55
Hospital Puerta de Hierro		1594-32-FPG-6	Different	67.0	female	female	COLON	Index case				NO	NO					COLONOSCOPY	50.0		NO	NO	NO	NO	NO	NO	High	YES	<55
Hospital Puerta de Hierro		1594-32-FPG-5	Different	67.0	female	female	COLON	Index case				NO	NO					FIT	50.0		NO	NO	NO	NO	NO	NO	High	YES	<55
Hospital Puerta de Hierro		1594-32-FPG-4	Different	67.0	female	female	COLON	Index case				NO	NO					COLONOSCOPY	50.0		NO	NO	NO	NO	NO	NO	High	YES	<55
Hospital Puerta de Hierro		1594-31-FPG-4	Different	53.0	male	female	COLON	Index case				NO	NO					FIT	49.0		NO	NO	NO	NO	NO	NO	High	NO	<55
Hospital Puerta de Hierro		1594-31-FPG-3	Different	53.0	male	male	COLON	Index case				NO	NO					COLONOSCOPY	51.0		NO	NO	NO	NO	NO	NO	High	NO	<55
Hospital Puerta de Hierro		1594-29-FPG-3	Same or One	63.0	male	male	COLON	Index case				NO	NO					FIT	70.0		NO	NO	NO	NO	NO	NO	High	YES	>=55
Hospital Puerta de Hierro		1594-28-FPG-4	Different	71.0	male	male	COLON	Index case				NO	NO					FIT	51.0		NO	NO	NO	NO	NO	NO	High	YES	<55
Hospital Puerta de Hierro		1594-28-FPG-3	Different	71.0	male	male	COLON	Index case				NO	NO					COLONOSCOPY	51.0		NO	NO	NO	NO	NO	NO	High	YES	<55
Hospital Puerta de Hierro		1594-27-FPG-3	Same or One	47.0	male	male	RECTO	Index case				NO	NO					COLONOSCOPY	47.0		NO	NO	NO	NO	NO	NO	High	NO	<55
Hospital Puerta de Hierro		1594-25-FPG-7	Different	68.0	male	female	COLON	Index case				NO	NO					FIT	49.0		NO	NO	NO	NO	NO	NO	High	YES	<55
Hospital Puerta de Hierro		1594-25-FPG-6	Different	68.0	male	female	COLON	Index case				NO	NO					COLONOSCOPY	48.0		NO	NO	NO	NO	NO	NO	High	YES	<55
Hospital Puerta de Hierro		1594-25-FPG-5	Different	68.0	male	male	COLON	Index case				NO	NO					FIT	47.0		NO	NO	NO	NO	NO	NO	High	YES	<55
Hospital Puerta de Hierro		1594-25-FPG-4	Different	68.0	male	male	COLON	Index case				NO	NO					COLONOSCOPY	46.0		NO	NO	NO	NO	NO	NO	High	YES	<55
Hospital Puerta de Hierro		1594-24-FPG-3	Same or One	71.0	male	male	COLON	Index case				NO	NO					FIT	46.0		NO	NO	NO	NO	NO	NO	High	YES	<55
Hospital Puerta de Hierro		1594-22-FPG-6	Different	58.0	male	female	COLON	Index case				NO	NO					FIT	46.0		NO	NO	NO	NO	NO	NO	High	YES	<55
Hospital Puerta de Hierro		1594-22-FPG-3	Different	58.0	male	male	COLON	Index case				NO	NO					FIT	45.0		NO	NO	NO	NO	NO	NO	High	YES	<55
Hospital Puerta de Hierro		1594-21-FPG-5	Different	69.0	female	female	COLON	Index case				NO	NO					COLONOSCOPY	46.0		NO	NO	NO	NO	NO	NO	High	YES	<55
Hospital Puerta de Hierro		1594-21-FPG-3	Different	69.0	female	female	COLON	Index case				NO	NO					FIT	46.0		NO	NO	NO	NO	NO	NO	High	YES	<55
Hospital Puerta de Hierro		1594-20-FPG-4	Different	82.0	male	male	RECTO	Index case				NO	NO					COLONOSCOPY	49.0		NO	NO	NO	NO	NO	NO	High	YES	<55
Hospital Puerta de Hierro		1594-20-FPG-3	Different	82.0	male	female	RECTO	Index case				NO	NO					FIT	44.0		NO	NO	NO	NO	NO	NO	High	YES	<55
Hospital Puerta de Hierro		1594-2-FPG-5	Different	42.0	female	male	COLON	Index case				NO	NO					FIT	49.0		NO	NO	NO	NO	NO	NO	High	NO	<55
Hospital Puerta de Hierro		1594-2-FPG-4	Different	42.0	female	male	COLON	Index case				NO	NO					COLONOSCOPY	62.0		NO	NO	NO	NO	NO	NO	High	NO	>=55
Hospital Puerta de Hierro		1594-19-FPG-4	Different	70.0	female	female	COLON	Index case				NO	NO					COLONOSCOPY	43.0		NO	NO	NO	NO	NO	NO	High	YES	<55
Hospital Puerta de Hierro		1594-19-FPG-3	Different	70.0	female	male	COLON	Index case				NO	NO					FIT	62.0		NO	NO	NO	NO	NO	NO	High	YES	>=55
Hospital Puerta de Hierro		1594-18-FPG-6	Same or One	57.0	male	male	RECTO	Index case				NO	NO					FIT	68.0		NO	NO	NO	NO	NO	NO	High	YES	>=55
Hospital Puerta de Hierro		1594-15-FPG-6	Different	42.0	female	male	COLON	Index case				NO	NO					FIT	67.0		NO	NO	NO	NO	NO	NO	High	NO	>=55
Hospital Puerta de Hierro		1594-15-FPG-3	Different	42.0	female	male	COLON	Index case				NO	NO					COLONOSCOPY	48.0		NO	NO	NO	NO	NO	NO	High	NO	<55
Hospital Puerta de Hierro		1594-13-FPG-3	Same or One	49.0	female	female	COLON	Index case				NO	NO					COLONOSCOPY	42.0		NO	NO	NO	NO	NO	NO	High	NO	<55
Hospital Puerta de Hierro		1594-12-FPG-4	Different	55.0	female	male	COLON	Index case				NO	NO					FIT	47.0		NO	NO	NO	NO	NO	NO	High	YES	<55
Hospital Puerta de Hierro		1594-12-FPG-3	Different	55.0	female	male	COLON	Index case				NO	NO					COLONOSCOPY	61.0		NO	NO	NO	NO	NO	NO	High	YES	>=55
Hospital Puerta de Hierro		1594-11-FPG-3	Same or One	56.0	female	male	COLON	Index case				NO	NO					COLONOSCOPY	46.0		NO	NO	NO	NO	NO	NO	High	YES	<55
Hospital Puerta de Hierro		1594-1-FPG-2	Different	71.0	male	female	RECTO	Index case				NO	NO					FIT	41.0		NO	NO	NO	NO	NO	NO	High	YES	<55
Hospital La Fe de Valencia		1593-9-FPG3	Different	54.0	female	male	RECTO	Index case				NO	NO					FIT	65.0		NO	NO	NO	NO	NO	NO	Low	NO	>=55
Hospital La Fe de Valencia		1593-9-FPG2	Different	54.0	female	female	RECTO	Index case				NO	NO					COLONOSCOPY	80.0		NO	NO	NO	NO	NO	NO	Low	NO	>=55
Hospital La Fe de Valencia		1593-8-FPG2	Different	52.0	female	female	COLON	Index case				NO	NO					COLONOSCOPY	80.0		NO	NO	NO	NO	NO	NO	Low	NO	>=55
Hospital La Fe de Valencia		1593-8-FPG1	Different	52.0	female	male	COLON	Index case				NO	NO					FIT	65.0		NO	NO	NO	NO	NO	NO	Low	NO	>=55
Hospital La Fe de Valencia		1593-7-FPG2	Different	58.0	female	female	COLON	Index case				NO	NO					COLONOSCOPY	76.0		NO	NO	NO	NO	NO	NO	Low	YES	>=55
Hospital La Fe de Valencia		1593-7-FPG1	Different	58.0	female	female	COLON	Index case				NO	NO					FIT	70.0		NO	NO	NO	NO	NO	NO	Low	YES	>=55
Hospital La Fe de Valencia		1593-6-FPG3	Same or One	48.0	female	female	RECTO	Index case				NO	NO					FIT	69.0		NO	NO	NO	NO	NO	NO	Low	NO	>=55
Hospital La Fe de Valencia		1593-5-FPG2	Different	56.0	female	female	COLON	FDR				NO	NO					FIT	52.0		NO	NO	NO	NO	NO	NO	Low	YES	<55
Hospital La Fe de Valencia		1593-3-FPG7	Same or One	59.0	female	female	COLON	Index case				NO	NO					FIT	50.0		NO	NO	NO	NO	NO	NO	Low	YES	<55
Hospital La Fe de Valencia		1593-2-FPG2	Different	51.0	male	female	COLON	Index case				NO	NO					FIT	50.0		NO	NO	NO	NO	NO	NO	Low	NO	<55
Hospital La Fe de Valencia		1593-2-FPG-4	Different	51.0	male	female	COLON	Index case				NO	NO					COLONOSCOPY	74.0		NO	NO	NO	NO	NO	NO	Low	NO	>=55
Hospital La Fe de Valencia		1593-16-FPG1	Same or One	52.0	male	male	COLON	Index case				NO	NO					COLONOSCOPY	64.0		NO	NO	NO	NO	NO	NO	Low	NO	>=55
Hospital La Fe de Valencia		1593-15-FPG2	Same or One	52.0	female	female	COLON	Index case				NO	NO					COLONOSCOPY	50.0		NO	NO	NO	NO	NO	NO	Low	NO	<55
Hospital La Fe de Valencia		1593-14-FPG6	Same or One	58.0	male	male	COLON	Index case				NO	NO					COLONOSCOPY	62.0		NO	NO	NO	NO	NO	NO	Low	YES	>=55
Hospital La Fe de Valencia		1593-14-FPG4	Same or One	58.0	male	female	COLON	Index case				NO	NO					COLONOSCOPY	55.0		NO	NO	NO	NO	NO	NO	Low	YES	>=55
Hospital La Fe de Valencia		1593-13-FPG7	Different	52.0	male	male	RECTO	Index case				NO	NO					FIT	73.0		NO	NO	NO	NO	NO	NO	Low	NO	>=55
Hospital La Fe de Valencia		1593-13-FPG6	Different	52.0	male	female	RECTO	Index case				NO	NO					FIT	48.0		NO	NO	NO	NO	NO	NO	Low	NO	<55
Hospital La Fe de Valencia		1593-13-FPG5	Different	52.0	male	male	RECTO	Index case				NO	NO					COLONOSCOPY	62.0		NO	NO	NO	NO	NO	NO	Low	NO	>=55
Hospital La Fe de Valencia		1593-13-FPG4	Different	52.0	male	female	RECTO	Index case				NO	NO					COLONOSCOPY	31.0		NO	NO	NO	NO	NO	NO	Low	NO	<55
Hospital La Fe de Valencia		1593-12-FPG-1	Same or One	48.0	male	male	RECTO	Index case				NO	NO					FIT	72.0		NO	NO	NO	NO	NO	NO	Low	NO	>=55
Hospital La Fe de Valencia		1593-11-FPG1	Same or One	59.0	male	male	COLON	Index case				NO	NO					COLONOSCOPY	61.0		NO	NO	NO	NO	NO	NO	Low	YES	>=55
Hospital La Fe de Valencia		1593-10-FPG-2	Different	55.0	female	female	COLON	Index case				NO	NO					COLONOSCOPY	44.0		NO	NO	NO	NO	NO	NO	Low	YES	<55
Hospital La Fe de Valencia		1593-1-FPG2	Same or One	52.0	female	female	RECTO	Index case				NO	NO					COLONOSCOPY	49.0		NO	NO	NO	NO	NO	NO	Low	NO	<55
Hospital La Fe de Valencia		1593-1-FPG-1	Same or One	52.0	female	male	RECTO	Index case				NO	NO					COLONOSCOPY	61.0		NO	NO	NO	NO	NO	NO	Low	NO	>=55
Hospital General Universitario de Alicante		1592-4-FPG-3	Same or One	54.0	male	male	COLON	Index case				NO	NO					COLONOSCOPY	68.0		NO	NO	NO	NO	NO	NO	Low	NO	>=55
Hospital General Universitario de Alicante		1592-2	Different	54.0	male	male	COLON	Index case				NO	NO					COLONOSCOPY	45.0		NO	NO	NO	NO	NO	NO	Low	NO	<55
Hospital del Mar, Barcelona		1591-9-FPG3	Different	57.0	male	female	COLON	Index case				NO	NO					FIT	49.0		NO	NO	NO	NO	NO	NO	Low	YES	<55
Hospital del Mar, Barcelona		1591-9-FPG2	Different	57.0	male	male	COLON	Index case				NO	NO					COLONOSCOPY	65.0		NO	NO	NO	NO	NO	NO	Low	YES	>=55
Hospital del Mar, Barcelona		1591-9-FPG1	Different	57.0	male	female	COLON	Index case				NO	NO					COLONOSCOPY	47.0		NO	NO	NO	NO	NO	NO	Low	YES	<55
Hospital del Mar, Barcelona		1591-8-FPG1	Different	42.0	female	female	COLON	Index case				NO	NO					COLONOSCOPY	37.0		NO	NO	NO	NO	NO	NO	Low	YES	<55
Hospital del Mar, Barcelona		1591-7FPG2	Different	68.0	male	male	RECTO	FDR				NO	NO					FIT	65.0		NO	NO	NO	NO	NO	NO	Low	NO	>=55
Hospital del Mar, Barcelona		1591-7-FPG1	Different	68.0	male	female	RECTO	FDR				NO	NO					COLONOSCOPY	55.0		NO	NO	NO	NO	NO	NO	Low	NO	>=55
Hospital del Mar, Barcelona		1591-5-FPG-1	Same or One	50.0	female	female	COLON	FDR				NO	NO					COLONOSCOPY	67.0		NO	NO	NO	NO	NO	NO	Low	NO	>=55
Hospital del Mar, Barcelona		1591-17-FPG1	Same or One	57.0	female	female	COLON	Index case				NO	NO					FIT	48.0		NO	NO	NO	NO	NO	NO	Low	YES	<55
Hospital del Mar, Barcelona		1591-16FPG2	Different	55.0	male	male	COLON	Index case				NO	NO					COLONOSCOPY	64.0		NO	NO	NO	NO	NO	NO	Low	YES	>=55
Hospital del Mar, Barcelona		1591-16 FPG1	Different	55.0	male	female	COLON	Index case				NO	NO					FIT	52.0		NO	NO	NO	NO	NO	NO	Low	YES	<55
Hospital del Mar, Barcelona		1591-15-FPG1	Same or One	59.0	male	female	COLON	Index case				NO	NO					FIT	52.0		NO	NO	NO	NO	NO	NO	Low	YES	<55
Hospital del Mar, Barcelona		1591-13FPG3	Different	54.0	female	female	COLON	Index case				NO	NO					FIT	48.0		NO	NO	NO	NO	NO	NO	Low	NO	<55
Hospital del Mar, Barcelona		1591-13-FPG2	Different	54.0	female	female	COLON	Index case				NO	NO					FIT	62.0		NO	NO	NO	NO	NO	NO	Low	NO	>=55
Hospital del Mar, Barcelona		1591-13-FPG1	Different	54.0	female	male	COLON	Index case				NO	NO					COLONOSCOPY	62.0		NO	NO	NO	NO	NO	NO	Low	NO	>=55
Hospital del Mar, Barcelona		1591-12-FPG2	Different	39.0	female	male	COLON	FDR				NO	NO					COLONOSCOPY	61.0		NO	NO	NO	NO	NO	NO	Low	NO	>=55
Hospital del Mar, Barcelona		1591-12-FPG1	Different	39.0	female	female	COLON	FDR				NO	NO					FIT	53.0		NO	NO	NO	NO	NO	NO	Low	NO	<55
Hospital del Mar, Barcelona		1591-11-FPG1	Same or One	55.0	female	female	COLON	Index case				NO	NO					FIT	71.0		NO	NO	NO	NO	NO	NO	Low	YES	>=55
Hospital del Mar, Barcelona		1591-10-FPG2	Different	44.0	female	male	RECTO	Index case				NO	NO					FIT	61.0		NO	NO	NO	NO	NO	NO	Low	NO	>=55
Hospital del Mar, Barcelona		1591-10-FPG1	Different	44.0	female	female	RECTO	Index case				NO	NO					COLONOSCOPY	70.0		NO	NO	NO	NO	NO	NO	Low	NO	>=55
Hospital del Mar, Barcelona		1591-1-FPG-1	Same or One	65.0	male	female	COLON	Index case				NO	NO					COLONOSCOPY	61.0		NO	NO	NO	NO	NO	NO	Low	YES	>=55
Hospital de Donostia		1590-7-FPG-3	Different	54.0	male	male	COLON	Index case				NO	NO					COLONOSCOPY	53.0		NO	NO	NO	NO	NO	NO	High	NO	<55
Hospital de Donostia		1590-47-FPG-4	Same or One	57.0	male	male	COLON	Index case				NO	NO					COLONOSCOPY	45.0		NO	NO	NO	NO	NO	NO	High	YES	<55
Hospital de Donostia		1590-46-FPG-7	Different	51.0	female	male	COLON	Index case				NO	NO					FIT	47.0		NO	NO	NO	NO	NO	NO	High	NO	<55
Hospital de Donostia		1590-46-FPG-6	Different	51.0	female	female	COLON	Index case				NO	NO					COLONOSCOPY	60.0		NO	NO	NO	NO	NO	NO	High	NO	>=55
Hospital de Donostia		1590-46-FPG-4	Different	51.0	female	male	COLON	Index case				NO	NO					FIT	42.0		NO	NO	NO	NO	NO	NO	High	NO	<55
Hospital de Donostia		1590-44-FPG-5	Same or One	59.0	female	female	COLON	Index case				NO	NO					FIT	59.0		NO	NO	NO	NO	NO	NO	High	YES	>=55
Hospital de Donostia		1590-44-FPG-4	Same or One	59.0	female	female	COLON	Index case				NO	NO					FIT	58.0		NO	NO	NO	NO	NO	NO	High	YES	>=55
Hospital de Donostia		1590-15-FPG-16	Same or One	59.0	male	female	COLON	FDR				NO	NO					FIT	40.0		NO	NO	NO	NO	NO	NO	High	YES	<55
Hospital de Donostia		1590-15-FPG-14	Same or One	59.0	male	female	COLON	FDR				NO	NO					FIT	37.0		NO	NO	NO	NO	NO	NO	High	YES	<55
Hospital de Donostia		1590-15-FPG-12	Same or One	59.0	male	male	COLON	FDR				NO	NO					FIT	61.0		NO	NO	NO	NO	NO	NO	High	YES	>=55
Hospital de Donostia		1590-12-FPG-15	Different	56.0	male	female	COLON	Index case				NO	NO					COLONOSCOPY	32.0		NO	NO	NO	NO	NO	NO	High	YES	<55
Hospital de Donostia		1590-12-fpg-13	Different	56.0	male	female	COLON	Index case				NO	NO					COLONOSCOPY	61.0		NO	NO	NO	NO	NO	NO	High	YES	>=55
Hospital Clinico de Zaragoza		1588-2-FPG-2	Same or One	58.0	female	female	COLON	Index case				NO	NO					COLONOSCOPY	46.0		NO	NO	NO	NO	NO	NO	Low	YES	<55
Hospital Clinic, Barcelona		1589-5-fpg-4	Different	56.0	male	female	RECTO	Index case				NO	NO					FIT	41.0		NO	NO	NO	NO	NO	NO	High	YES	<55
Hospital Clinic, Barcelona		1589-5-FPG-3	Different	56.0	male	female	RECTO	Index case				NO	NO					COLONOSCOPY	57.0		NO	NO	NO	NO	NO	NO	High	YES	>=55
Hospital Clinic, Barcelona		1589-5-fpg-1	Different	56.0	male	female	RECTO	Index case				NO	NO					FIT	54.0		NO	NO	NO	NO	NO	NO	High	YES	<55
Hospital Clinic, Barcelona		1589-4-fpg-1	Same or One	56.0	male	male	RECTO	Index case				NO	NO					FIT	56.0		NO	NO	NO	NO	NO	NO	High	YES	>=55
Hospital Clinic, Barcelona		1589-34-FPG-1	Same or One	59.0	male	female	COLON	FDR				NO	NO					COLONOSCOPY	71.0		NO	NO	NO	NO	NO	NO	High	YES	>=55
Hospital Clinic, Barcelona		1589-26-FPG-6	Different	50.0	female	male	COLON	Index case				NO	NO					FIT	54.0		NO	NO	NO	NO	NO	NO	High	NO	<55
Hospital Clinic, Barcelona		1589-25-FPG-3	Different	59.0	male	female	COLON	Index case				NO	NO					FIT	49.0		NO	NO	NO	NO	NO	NO	High	YES	<55
Hospital Clinic, Barcelona		1589-1-FPG-2	Different	50.0	male	female	COLON	Index case				NO	NO					FIT	56.0		NO	NO	NO	NO	NO	NO	High	NO	>=55
Hospital Clinic, Barcelona		1589-1-FPG-1	Different	50.0	male	female	COLON	Index case				NO	NO					COLONOSCOPY	76.0		NO	NO	NO	NO	NO	NO	High	NO	>=55
Complejo Hospitalario de Vigo		2313-8-FPG-7	Different	47.0	male	male	RECTO	Index case				NO	NO					FIT	46.0		NO	NO	NO	NO	NO	NO	High	NO	<55
Complejo Hospitalario de Vigo		2313-8- FPG-8	Different	47.0	male	female	RECTO	Index case				NO	NO					COLONOSCOPY	43.0		NO	NO	NO	NO	NO	NO	High	NO	<55
Complejo Hospitalario de Vigo		2313-8- FPG-3	Different	47.0	male	female	RECTO	Index case				NO	NO					COLONOSCOPY	55.0		NO	NO	NO	NO	NO	NO	High	NO	>=55
Complejo Hospitalario de Vigo		2313-7-FPG-6	Different	50.0	female	female	RECTO	Index case				NO	NO					COLONOSCOPY	43.0		NO	NO	NO	NO	NO	NO	High	NO	<55
Complejo Hospitalario de Vigo		2313-7-FPG-4	Different	50.0	female	male	RECTO	Index case				NO	NO					FIT	44.0		NO	NO	NO	NO	NO	NO	High	NO	<55
Complejo Hospitalario de Vigo		2313-4-FPG-8	Different	57.0	female	female	COLON	Index case				NO	NO					FIT	76.0		NO	NO	NO	NO	NO	NO	High	YES	>=55
Complejo Hospitalario de Vigo		2313-4-FPG-5	Different	57.0	female	male	COLON	Index case				NO	NO					FIT	60.0		NO	NO	NO	NO	NO	NO	High	YES	<55
Complejo Hospitalario de Vigo		2313-34-FPG-4	Same or One	50.0	male	female	COLON	Index case				NO	NO					COLONOSCOPY	70.0		NO	NO	NO	NO	NO	NO	High	NO	>=55
Complejo Hospitalario de Vigo		2313-33-FPG-2	Same or One	43.0	female	female	COLON	Index case				NO	NO					FIT	57.0		NO	NO	NO	NO	NO	NO	High	NO	>=55
Complejo Hospitalario de Vigo		2313-33-FPG-1	Same or One	43.0	female	male	COLON	Index case				NO	NO					FIT	55.0		NO	NO	NO	NO	NO	NO	High	NO	>=55
Complejo Hospitalario de Vigo		2313-31-FPG-4	Same or One	45.0	female	male	COLON	Index case				NO	NO					COLONOSCOPY	54.0		NO	NO	NO	NO	NO	NO	High	NO	<55
Complejo Hospitalario de Vigo		2313-31-FPG-3	Same or One	45.0	female	female	COLON	Index case				NO	NO					COLONOSCOPY	55.0		NO	NO	NO	NO	NO	NO	High	NO	>=55
Complejo Hospitalario de Vigo		2313-30-FPG-3	Different	56.0	male	male	COLON	Index case				NO	NO					COLONOSCOPY	53.0		NO	NO	NO	NO	NO	NO	High	YES	<55
Complejo Hospitalario de Vigo		2313-3-FPG-6	Different	65.0	male	male	RECTO	Index case				NO	NO					FIT	53.0		NO	NO	NO	NO	NO	NO	High	YES	<55
Complejo Hospitalario de Vigo		2313-3-FPG-4	Different	65.0	male	female	RECTO	Index case				NO	NO					FIT	53.0		NO	NO	NO	NO	NO	NO	High	YES	<55
Complejo Hospitalario de Vigo		2313-3-FPG-3	Different	65.0	male	female	RECTO	Index case				NO	NO					COLONOSCOPY	51.0		NO	NO	NO	NO	NO	NO	High	YES	<55
Complejo Hospitalario de Vigo		2313-28-FPG-4	Same or One	56.0	male	female	COLON	Index case				NO	NO					FIT	49.0		NO	NO	NO	NO	NO	NO	High	YES	<55
Complejo Hospitalario de Vigo		2313-27-FPG-6	Same or One	56.0	female	female	COLON	Index case				NO	NO					COLONOSCOPY	49.0		NO	NO	NO	NO	NO	NO	High	YES	<55
Complejo Hospitalario de Vigo		2313-25-FPG-3	Same or One	52.0	female	female	COLON	Index case				NO	NO					COLONOSCOPY	58.0		NO	NO	NO	NO	NO	NO	High	NO	>=55
Complejo Hospitalario de Vigo		2313-22-FPG-6	Different	49.0	female	male	COLON	Index case				NO	NO					COLONOSCOPY	52.0		NO	NO	NO	NO	NO	NO	High	NO	<55
Complejo Hospitalario de Vigo		2313-22-FPG-4	Different	49.0	female	male	COLON	Index case				NO	NO					FIT	52.0		NO	NO	NO	NO	NO	NO	High	NO	<55
Complejo Hospitalario de Vigo		2313-2-FPG-6	Same or One	57.0	female	female	RECTO	Index case				NO	NO					COLONOSCOPY	49.0		NO	NO	NO	NO	NO	NO	High	YES	<55
Complejo Hospitalario de Vigo		2313-19-FPG-4	Same or One	58.0	male	male	COLON	Index case				NO	NO					COLONOSCOPY	52.0		NO	NO	NO	NO	NO	NO	High	YES	<55
Complejo Hospitalario de Vigo		2313-18-FPG-2	Same or One	41.0	male	female	RECTO	Index case				NO	NO					FIT	48.0		NO	NO	NO	NO	NO	NO	High	NO	<55
Complejo Hospitalario de Vigo		2313-17-FPG-4	Same or One	56.0	male	male	COLON	Index case				NO	NO					COLONOSCOPY	51.0		NO	NO	NO	NO	NO	NO	High	YES	<55
Complejo Hospitalario de Vigo		2313-16-FPG-5	Same or One	59.0	female	male	COLON	Index case				NO	NO					FIT	51.0		NO	NO	NO	NO	NO	NO	High	YES	<55
Complejo Hospitalario de Vigo		2313-16-FPG-4	Same or One	59.0	female	female	COLON	Index case				NO	NO					FIT	47.0		NO	NO	NO	NO	NO	NO	High	YES	<55
Complejo Hospitalario de Vigo		2313-13-FPG-3	Same or One	48.0	female	female	COLON	Index case				NO	NO					COLONOSCOPY	45.0		NO	NO	NO	NO	NO	NO	High	NO	<55
Complejo Hospitalario de Vigo		2313-13-FPG-2	Same or One	48.0	female	female	COLON	Index case				NO	NO					COLONOSCOPY	45.0		NO	NO	NO	NO	NO	NO	High	NO	<55
Complejo Hospitalario de Vigo		2313-10-FPG-9	Different	59.0	female	female	COLON	Index case				NO	NO					FIT	43.0		NO	NO	NO	NO	NO	NO	High	YES	<55
Complejo Hospitalario de Vigo		2313-10-FPG-7	Different	59.0	female	female	COLON	Index case				NO	NO					FIT	43.0		NO	NO	NO	NO	NO	NO	High	YES	<55
Complejo Hospitalario de Vigo		2313-10-FPG-5	Different	59.0	female	female	COLON	Index case				NO	NO					COLONOSCOPY	42.0		NO	NO	NO	NO	NO	NO	High	YES	<55
Complejo Hospitalario de Vigo		2313-10-FPG-12	Different	59.0	female	male	COLON	Index case				NO	NO					COLONOSCOPY	50.0		NO	NO	NO	NO	NO	NO	High	YES	<55
Complejo Hospitalario de Vigo		2313-10-FPG-11	Different	59.0	female	male	COLON	Index case				NO	NO					FIT	47.0		NO	NO	NO	NO	NO	NO	High	YES	<55
Complejo Hospitalario de Vigo		2313-10-FPG-10	Different	59.0	female	female	COLON	Index case				NO	NO					COLONOSCOPY	41.0		NO	NO	NO	NO	NO	NO	High	YES	<55
Complejo Hospitalario de Ourense		1587-56-FPG-4	Different	54.0	male	male	COLON	Index case				NO	NO					FIT	69.0		NO	NO	NO	NO	NO	NO	High	NO	>=55
Complejo Hospitalario de Ourense		1587-55-FPG-4	Different	55.0	male	male	COLON	Index case				NO	NO					FIT	43.0		NO	NO	NO	NO	NO	NO	High	YES	<55
Complejo Hospitalario de Ourense		1587-52-FPG6	Same or One	73.0	male	male	COLON	Index case				NO	NO					FIT	60.0		NO	NO	NO	NO	NO	NO	High	YES	>=55
Complejo Hospitalario de Ourense		1587-49-FPG-1	Different	46.0	male	male	RECTO	Index case				NO	NO					COLONOSCOPY	69.0		NO	NO	NO	NO	NO	NO	Low	NO	>=55
Complejo Hospitalario de Ourense		1587-46-fpg-7	Different	51.0	female	female	RECTO	Index case				NO	NO					COLONOSCOPY	75.0		NO	NO	NO	NO	NO	NO	High	NO	>=55
Complejo Hospitalario de Ourense		1587-46-FPG-5	Different	51.0	female	male	RECTO	Index case				NO	NO					FIT	70.0		NO	NO	NO	NO	NO	NO	Low	NO	>=55
Complejo Hospitalario de Ourense		1587-46-FPG-4	Different	51.0	female	male	RECTO	Index case				NO	NO					FIT	50.0		NO	NO	NO	NO	NO	NO	High	NO	<55
Complejo Hospitalario de Ourense		1587-45-FPG-4	Different	48.0	female	female	COLON	Index case				NO	NO					FIT	60.0		NO	NO	NO	NO	NO	NO	High	NO	>=55
Complejo Hospitalario de Ourense		1587-45-FPG-2	Different	48.0	female	male	COLON	Index case				NO	NO					COLONOSCOPY	76.0		NO	NO	NO	NO	NO	NO	High	NO	>=55
Complejo Hospitalario de Ourense		1587-45-FPG-1	Different	48.0	female	female	COLON	Index case				NO	NO					COLONOSCOPY	75.0		NO	NO	NO	NO	NO	NO	High	NO	>=55
Complejo Hospitalario de Ourense		1587-43-FPG-2	Same or One	56.0	male	female	RECTO	FDR				NO	NO					COLONOSCOPY	73.0		NO	NO	NO	NO	NO	NO	High	YES	>=55
Complejo Hospitalario de Ourense		1587-42-FPG-3	Different	60.0	male	male	COLON	Index case				NO	NO					FIT	47.0		NO	NO	NO	NO	NO	NO	High	YES	<55
Complejo Hospitalario de Ourense		1587-42-FPG-11	Different	60.0	male	male	COLON	Index case				NO	NO					FIT	75.0		NO	NO	NO	NO	NO	NO	Low	YES	>=55
Complejo Hospitalario de Ourense		1587-42-FPG-10	Different	60.0	male	male	COLON	Index case				NO	NO					COLONOSCOPY	64.0		NO	NO	NO	NO	NO	NO	Low	YES	>=55
Complejo Hospitalario de Ourense		1587-40-FPG-5	Different	57.0	female	female	RECTO	Index case				NO	NO					FIT	70.0		NO	NO	NO	NO	NO	NO	High	YES	>=55
Complejo Hospitalario de Ourense		1587-40-fpg-4-	Different	57.0	female	male	RECTO	Index case				NO	NO					COLONOSCOPY	52.0		NO	NO	NO	NO	NO	NO	High	YES	<55
Complejo Hospitalario de Ourense		1587-40-FPG-3	Different	57.0	female	female	RECTO	Index case				NO	NO					FIT	54.0		NO	NO	NO	NO	NO	NO	High	YES	<55
Complejo Hospitalario de Ourense		1587-39-fpg-9	Different	58.0	male	male	COLON	Index case				NO	NO					FIT	51.0		NO	NO	NO	NO	NO	NO	Low	YES	<55
Complejo Hospitalario de Ourense		1587-39-FPG-8	Different	58.0	male	male	COLON	Index case				NO	NO					FIT	46.0		NO	NO	NO	NO	NO	NO	High	YES	<55
Complejo Hospitalario de Ourense		1587-39-FPG-7	Different	58.0	male	male	COLON	Index case				NO	NO					COLONOSCOPY	68.0		NO	NO	NO	NO	NO	NO	High	YES	>=55
Complejo Hospitalario de Ourense		1587-39-FPG-6	Different	58.0	male	female	COLON	Index case				NO	NO					FIT	68.0		NO	NO	NO	NO	NO	NO	High	YES	>=55
Complejo Hospitalario de Ourense		1587-39 FPG-3	Different	58.0	male	female	COLON	Index case				NO	NO					FIT	54.0		NO	NO	NO	NO	NO	NO	High	YES	<55
Complejo Hospitalario de Ourense		1587-37-FPG-4	Same or One	55.0	female	male	COLON	Index case				NO	NO					COLONOSCOPY	65.0		NO	NO	NO	NO	NO	NO	Low	YES	>=55
Complejo Hospitalario de Ourense		1587-36-FPG-5	Different	60.0	male	female	COLON	Index case				NO	NO					FIT	64.0		NO	NO	NO	NO	NO	NO	High	YES	>=55
Complejo Hospitalario de Ourense		1587-34	Different	56.0	male	male	RECTO	Index case				NO	NO					COLONOSCOPY	64.0		NO	NO	NO	NO	NO	NO	Low	YES	>=55
Complejo Hospitalario de Ourense		1587-32-FPG-5	Different	50.0	female	female	RECTO	Index case				NO	NO					COLONOSCOPY	76.0		NO	NO	NO	NO	NO	NO	High	NO	>=55
Complejo Hospitalario de Ourense		1587-31-FPG-3	Same or One	56.0	female	male	RECTO	Index case				NO	NO					COLONOSCOPY	62.0		NO	NO	NO	NO	NO	NO	Low	YES	>=55
Complejo Hospitalario de Ourense		1587-29-FPG-2	Different	58.0	male	male	COLON	Index case				NO	NO					FIT	68.0		NO	NO	NO	NO	NO	NO	Low	YES	>=55
Complejo Hospitalario de Pontevedra		2308-9-FPG-1	Same or One	54.0	male	male	COLON	Index case				NO	NO					COLONOSCOPY	64.0		NO	NO	NO	NO	NO	NO	High	YES	>=55
Complejo Hospitalario de Pontevedra		2308-86-FPG-5	Different	70.0	male	female	COLON	Index case				NO	NO					COLONOSCOPY	73.0		NO	NO	NO	NO	NO	NO	High	YES	>=55
Complejo Hospitalario de Pontevedra		2308-86-FPG-4	Different	70.0	male	female	COLON	Index case				NO	NO					FIT	72.0		NO	NO	NO	NO	NO	NO	High	YES	>=55
Complejo Hospitalario de Pontevedra		2308-86-FPG-3	Different	70.0	male	male	COLON	Index case				NO	NO					FIT	64.0		NO	NO	NO	NO	NO	NO	High	YES	>=55
Complejo Hospitalario de Pontevedra		2308-86-FPG-2	Different	70.0	male	female	COLON	Index case				NO	NO					FIT	70.0		NO	NO	NO	NO	NO	NO	High	YES	>=55
Complejo Hospitalario de Pontevedra		2308-85-FPG-3	Different	68.0	male	male	COLON	Index case				NO	NO					COLONOSCOPY	60.0		NO	NO	NO	NO	NO	NO	High	YES	>=55
Complejo Hospitalario de Pontevedra		2308-84-FPG-5	Different	54.0	male	male	RECTO	Index case				NO	NO					COLONOSCOPY	54.0		NO	NO	NO	NO	NO	NO	High	YES	<55
Complejo Hospitalario de Pontevedra		2308-84-FPG-4	Different	54.0	male	female	RECTO	Index case				NO	NO					FIT	67.0		NO	NO	NO	NO	NO	NO	High	YES	>=55
Complejo Hospitalario de Pontevedra		2308-84-FPG-3	Different	54.0	male	female	RECTO	Index case				NO	NO					COLONOSCOPY	54.0		NO	NO	NO	NO	NO	NO	High	YES	<55
Complejo Hospitalario de Pontevedra		2308-84-FPG-2	Different	54.0	male	female	RECTO	Index case				NO	NO					FIT	54.0		NO	NO	NO	NO	NO	NO	High	YES	<55
Complejo Hospitalario de Pontevedra		2308-84-FPG-1	Different	54.0	male	female	RECTO	Index case				NO	NO					COLONOSCOPY	54.0		NO	NO	NO	NO	NO	NO	High	YES	<55
Complejo Hospitalario de Pontevedra		2308-83-FPG-3	Different	75.0	male	male	COLON	Index case				NO	NO					FIT	46.0		NO	NO	NO	NO	NO	NO	High	YES	<55
Complejo Hospitalario de Pontevedra		2308-83-FPG-2	Different	75.0	male	male	COLON	Index case				NO	NO					COLONOSCOPY	45.0		NO	NO	NO	NO	NO	NO	High	YES	<55
Complejo Hospitalario de Pontevedra		2308-82-FPG-2	Different	76.0	male	female	COLON	Index case				NO	NO					COLONOSCOPY	53.0		NO	NO	NO	NO	NO	NO	High	YES	<55
Complejo Hospitalario de Pontevedra		2308-81-FPG-2	Different	76.0	female	male	COLON	Index case				NO	NO					COLONOSCOPY	44.0		NO	NO	NO	NO	NO	NO	High	YES	<55
Complejo Hospitalario de Pontevedra		2308-80-FPG-4	Same or One	53.0	female	female	COLON	Index case				NO	NO					FIT	49.0		NO	NO	NO	NO	NO	NO	High	NO	<55
Complejo Hospitalario de Pontevedra		2308-80-FPG-3	Same or One	53.0	female	male	COLON	Index case				NO	NO					FIT	43.0		NO	NO	NO	NO	NO	NO	High	NO	<55
Complejo Hospitalario de Pontevedra		2308-79-FPG-6	Different	46.0	female	female	RECTO	Index case				NO	NO					FIT	49.0		NO	NO	NO	NO	NO	NO	High	NO	<55
Complejo Hospitalario de Pontevedra		2308-79-FPG-4	Different	46.0	female	female	RECTO	Index case				NO	NO					COLONOSCOPY	49.0		NO	NO	NO	NO	NO	NO	High	NO	<55
Complejo Hospitalario de Pontevedra		2308-79-FPG-10	Different	46.0	female	female	RECTO	Index case				NO	NO					FIT	48.0		NO	NO	NO	NO	NO	NO	High	NO	<55
Complejo Hospitalario de Pontevedra		2308-78-FPG-3	Same or One	68.0	male	male	RECTO	Index case				NO	NO					COLONOSCOPY	74.0		NO	NO	NO	NO	NO	NO	High	NO	>=55
Complejo Hospitalario de Pontevedra		2308-75-FPG-4	Same or One	57.0	male	male	COLON	Index case				NO	NO					FIT	70.0		NO	NO	NO	NO	NO	NO	High	YES	>=55
Complejo Hospitalario de Pontevedra		2308-75-FPG-2	Same or One	57.0	male	male	COLON	Index case				NO	NO					FIT	43.0		NO	NO	NO	NO	NO	NO	High	YES	<55
Complejo Hospitalario de Pontevedra		2308-74-FPG-1	Different	57.0	female	female	COLON	Index case				NO	NO					FIT	47.0		NO	NO	NO	NO	NO	NO	High	YES	<55
Complejo Hospitalario de Pontevedra		2308-73-FPG-2	Same or One	41.0	male	male	COLON	Index case				NO	NO					COLONOSCOPY	41.0		NO	NO	NO	NO	NO	NO	High	NO	<55
Complejo Hospitalario de Pontevedra		2308-73-FPG-1	Same or One	41.0	male	female	COLON	Index case				NO	NO					COLONOSCOPY	46.0		NO	NO	NO	NO	NO	NO	High	NO	<55
Complejo Hospitalario de Pontevedra		2308-72-FPG-5	Same or One	48.0	male	female	COLON	Index case				NO	NO					COLONOSCOPY	43.0		NO	NO	NO	NO	NO	NO	High	NO	<55
Complejo Hospitalario de Pontevedra		2308-71-FPG-2	Same or One	50.0	male	female	COLON	Index case				NO	NO					FIT	76.0		NO	NO	NO	NO	NO	NO	High	NO	>=55
Complejo Hospitalario de Pontevedra		2308-69-FPG-2	Same or One	79.0	female	male	RECTO	Index case				NO	NO					FIT	74.0		NO	NO	NO	NO	NO	NO	High	YES	>=55
Complejo Hospitalario de Pontevedra		2308-68-FPG-1	Same or One	45.0	male	male	COLON	Index case				NO	NO					COLONOSCOPY	70.0		NO	NO	NO	NO	NO	NO	High	NO	>=55
Complejo Hospitalario de Pontevedra		2308-67-FPG-2	Same or One	59.0	male	male	COLON	Index case				NO	NO					COLONOSCOPY	69.0		NO	NO	NO	NO	NO	NO	High	YES	>=55
Complejo Hospitalario de Pontevedra		2308-65-fpg-1	Same or One	74.0	male	female	COLON	Index case				NO	NO					FIT	43.0		NO	NO	NO	NO	NO	NO	High	YES	<55
Complejo Hospitalario de Pontevedra		2308-64-FPG-2	Same or One	77.0	female	female	COLON	Index case				NO	NO					FIT	75.0		NO	NO	NO	NO	NO	NO	High	YES	>=55
Complejo Hospitalario de Pontevedra		2308-63-FPG-5	Same or One	63.0	male	female	COLON	Index case				NO	NO					COLONOSCOPY	74.0		NO	NO	NO	NO	NO	NO	High	YES	>=55
Complejo Hospitalario de Pontevedra		2308-62-FPG-1	Same or One	68.0	male	female	COLON	Index case				NO	NO					FIT	73.0		NO	NO	NO	NO	NO	NO	High	YES	>=55
Complejo Hospitalario de Pontevedra		2308-60-FPG-1	Different	77.0	female	male	COLON	Index case				NO	NO					FIT	53.0		NO	NO	NO	NO	NO	NO	High	YES	<55
Complejo Hospitalario de Pontevedra		2308-6-FPG-1	Same or One	61.0	male	male	RECTO	Index case				NO	NO					COLONOSCOPY	64.0		NO	NO	NO	NO	NO	NO	High	YES	>=55
Complejo Hospitalario de Pontevedra		2308-59-FPG-2	Same or One	70.0	male	female	COLON	Index case				NO	NO					FIT	72.0		NO	NO	NO	NO	NO	NO	High	YES	>=55
Complejo Hospitalario de Pontevedra		2308-58-FPG-4	Different	75.0	female	male	COLON	Index case				NO	NO					FIT	64.0		NO	NO	NO	NO	NO	NO	High	YES	>=55
Complejo Hospitalario de Pontevedra		2308-58-FPG-3	Different	75.0	female	female	COLON	Index case				NO	NO					COLONOSCOPY	70.0		NO	NO	NO	NO	NO	NO	High	YES	>=55
Complejo Hospitalario de Pontevedra		2308-58-FPG-2	Different	75.0	female	male	COLON	Index case				NO	NO					FIT	60.0		NO	NO	NO	NO	NO	NO	High	YES	>=55
Complejo Hospitalario de Pontevedra		2308-58-FPG-1	Different	75.0	female	male	COLON	Index case				NO	NO					FIT	54.0		NO	NO	NO	NO	NO	NO	High	YES	<55
Complejo Hospitalario de Pontevedra		2308-57-FPG-1	Same or One	68.0	female	male	COLON	Index case				NO	NO					COLONOSCOPY	46.0		NO	NO	NO	NO	NO	NO	High	YES	<55
Complejo Hospitalario de Pontevedra		2308-56-FPG-1	Same or One	56.0	female	male	COLON	Index case				NO	NO					COLONOSCOPY	45.0		NO	NO	NO	NO	NO	NO	High	YES	<55
Complejo Hospitalario de Pontevedra		2308-55-FPG-5	Different	77.0	male	female	COLON	Index case				NO	NO					COLONOSCOPY	68.0		NO	NO	NO	NO	NO	NO	High	YES	>=55
Complejo Hospitalario de Pontevedra		2308-55-FPG-4	Different	77.0	male	female	COLON	Index case				NO	NO					FIT	67.0		NO	NO	NO	NO	NO	NO	High	YES	>=55
Complejo Hospitalario de Pontevedra		2308-55-FPG-3	Different	77.0	male	male	COLON	Index case				NO	NO					COLONOSCOPY	44.0		NO	NO	NO	NO	NO	NO	High	YES	<55
Complejo Hospitalario de Pontevedra		2308-54-FPG-2	Different	50.0	male	male	COLON	Index case				NO	NO					FIT	43.0		NO	NO	NO	NO	NO	NO	High	NO	<55
Complejo Hospitalario de Pontevedra		2308-54-FPG-1	Different	50.0	male	male	COLON	Index case				NO	NO					COLONOSCOPY	43.0		NO	NO	NO	NO	NO	NO	High	NO	<55
Complejo Hospitalario de Pontevedra		2308-53	Same or One	64.0	male	male	RECTO	Index case				NO	NO					FIT	41.0		NO	NO	NO	NO	NO	NO	High	YES	<55
Complejo Hospitalario de Pontevedra		2308-52-FPG-1	Same or One	74.0	female	female	COLON	Index case				NO	NO					FIT	54.0		NO	NO	NO	NO	NO	NO	High	YES	<55
Complejo Hospitalario de Pontevedra		2308-51-FPG-9	Different	75.0	male	female	COLON	Index case				NO	NO					COLONOSCOPY	54.0		NO	NO	NO	NO	NO	NO	High	YES	<55
Complejo Hospitalario de Pontevedra		2308-51-FPG-6	Different	75.0	male	male	COLON	Index case				NO	NO					FIT	74.0		NO	NO	NO	NO	NO	NO	High	YES	>=55
Complejo Hospitalario de Pontevedra		2308-50-FPG-5	Different	55.0	male	female	RECTO	Index case				NO	NO					COLONOSCOPY	54.0		NO	NO	NO	NO	NO	NO	High	NO	<55
Complejo Hospitalario de Pontevedra		2308-50-FPG-3	Different	55.0	male	female	RECTO	Index case				NO	NO					COLONOSCOPY	53.0		NO	NO	NO	NO	NO	NO	High	NO	<55
Complejo Hospitalario de Pontevedra		2308-50-FPG-2	Different	55.0	male	female	RECTO	Index case				NO	NO					COLONOSCOPY	49.0		NO	NO	NO	NO	NO	NO	High	NO	<55
Complejo Hospitalario de Pontevedra		2308-50-FPG-1	Different	55.0	male	male	RECTO	Index case				NO	NO					FIT	70.0		NO	NO	NO	NO	NO	NO	High	NO	>=55
Complejo Hospitalario de Pontevedra		2308-5-FPG-1	Different	44.0	female	male	COLON	Index case				NO	NO					COLONOSCOPY	69.0		NO	NO	NO	NO	NO	NO	High	NO	>=55
Complejo Hospitalario de Pontevedra		2308-49-FPG-6	Different	60.0	female	male	COLON	Index case				NO	NO					COLONOSCOPY	68.0		NO	NO	NO	NO	NO	NO	High	YES	>=55
Complejo Hospitalario de Pontevedra		2308-49-FPG-4	Different	60.0	female	female	COLON	Index case				NO	NO					FIT	49.0		NO	NO	NO	NO	NO	NO	High	YES	<55
Complejo Hospitalario de Pontevedra		2308-49-FPG-3	Different	60.0	female	female	COLON	Index case				NO	NO					COLONOSCOPY	49.0		NO	NO	NO	NO	NO	NO	High	YES	<55
Complejo Hospitalario de Pontevedra		2308-49-FPG-2	Different	60.0	female	female	COLON	Index case				NO	NO					FIT	48.0		NO	NO	NO	NO	NO	NO	High	YES	<55
Complejo Hospitalario de Pontevedra		2308-49-FPG-1	Different	60.0	female	male	COLON	Index case				NO	NO					FIT	64.0		NO	NO	NO	NO	NO	NO	High	YES	>=55
Complejo Hospitalario de Pontevedra		2308-48-FPG-1	Same or One	53.0	female	female	COLON	Index case				NO	NO					FIT	47.0		NO	NO	NO	NO	NO	NO	High	NO	<55
Complejo Hospitalario de Pontevedra		2308-47-FPG-2	Same or One	72.0	male	female	RECTO	Index case				NO	NO					COLONOSCOPY	46.0		NO	NO	NO	NO	NO	NO	High	YES	<55
Complejo Hospitalario de Pontevedra		2308-46-FPG-6	Different	60.0	male	female	RECTO	Index case				NO	NO					COLONOSCOPY	43.0		NO	NO	NO	NO	NO	NO	High	YES	<55
Complejo Hospitalario de Pontevedra		2308-46-FPG-2	Different	60.0	male	female	RECTO	Index case				NO	NO					FIT	76.0		NO	NO	NO	NO	NO	NO	High	YES	>=55
Complejo Hospitalario de Pontevedra		2308-45-FPG-1	Same or One	80.0	female	female	COLON	Index case				NO	NO					COLONOSCOPY	75.0		NO	NO	NO	NO	NO	NO	High	YES	>=55
Complejo Hospitalario de Pontevedra		2308-44-FPG-3	Different	68.0	female	female	COLON	Index case				NO	NO					COLONOSCOPY	74.0		NO	NO	NO	NO	NO	NO	High	YES	>=55
Complejo Hospitalario de Pontevedra		2308-44-FPG-2	Different	68.0	female	male	COLON	Index case				NO	NO					FIT	64.0		NO	NO	NO	NO	NO	NO	High	YES	>=55
Complejo Hospitalario de Pontevedra		2308-43-FPG-3	Same or One	62.0	male	male	COLON	Index case				NO	NO					FIT	60.0		NO	NO	NO	NO	NO	NO	High	YES	>=55
Complejo Hospitalario de Pontevedra		2308-42-FPG-9	Different	57.0	male	female	COLON	Index case				NO	NO					FIT	73.0		NO	NO	NO	NO	NO	NO	High	YES	>=55
Complejo Hospitalario de Pontevedra		2308-42-FPG-8	Different	57.0	male	female	COLON	Index case				NO	NO					COLONOSCOPY	72.0		NO	NO	NO	NO	NO	NO	High	YES	>=55
Complejo Hospitalario de Pontevedra		2308-42-FPG-7	Different	57.0	male	female	COLON	Index case				NO	NO					COLONOSCOPY	70.0		NO	NO	NO	NO	NO	NO	High	YES	>=55
Complejo Hospitalario de Pontevedra		2308-41-FPG-2	Different	67.0	female	male	RECTO	Index case				NO	NO					COLONOSCOPY	46.0		NO	NO	NO	NO	NO	NO	High	YES	<55
Complejo Hospitalario de Pontevedra		2308-41-FPG-1	Different	67.0	female	male	RECTO	Index case				NO	NO					FIT	45.0		NO	NO	NO	NO	NO	NO	High	YES	<55
Complejo Hospitalario de Pontevedra		2308-40-FPG-6	Same or One	79.0	female	female	COLON	Index case				NO	NO					COLONOSCOPY	68.0		NO	NO	NO	NO	NO	NO	High	YES	>=55
Complejo Hospitalario de Pontevedra		2308-40-FPG-5	Same or One	79.0	female	female	COLON	Index case				NO	NO					COLONOSCOPY	67.0		NO	NO	NO	NO	NO	NO	High	YES	>=55
Complejo Hospitalario de Pontevedra		2308-4-FPG-9	Different	58.0	male	male	COLON	Index case				NO	NO					FIT	44.0		NO	NO	NO	NO	NO	NO	High	YES	<55
Complejo Hospitalario de Pontevedra		2308-4-FPG-7	Different	58.0	male	male	COLON	Index case				NO	NO					FIT	43.0		NO	NO	NO	NO	NO	NO	High	YES	<55
Complejo Hospitalario de Pontevedra		2308-4-FPG-2	Different	58.0	male	male	COLON	Index case				NO	NO					FIT	43.0		NO	NO	NO	NO	NO	NO	High	YES	<55
Complejo Hospitalario de Pontevedra		2308-38-FPG-3	Different	66.0	male	female	RECTO	Index case				NO	NO					FIT	54.0		NO	NO	NO	NO	NO	NO	High	YES	<55
Complejo Hospitalario de Pontevedra		2308-38-FPG-1	Different	66.0	male	male	RECTO	Index case				NO	NO					COLONOSCOPY	41.0		NO	NO	NO	NO	NO	NO	High	YES	<55
Complejo Hospitalario de Pontevedra		2308-37-FPG-2	Different	54.0	female	male	COLON	Index case				NO	NO					FIT	74.0		NO	NO	NO	NO	NO	NO	High	NO	>=55
Complejo Hospitalario de Pontevedra		2308-37-FPG-1	Different	54.0	female	female	COLON	Index case				NO	NO					COLONOSCOPY	54.0		NO	NO	NO	NO	NO	NO	High	NO	<55
Complejo Hospitalario de Pontevedra		2308-36-FPG-2	Same or One	83.0	female	male	RECTO	Index case				NO	NO					COLONOSCOPY	70.0		NO	NO	NO	NO	NO	NO	High	YES	>=55
Complejo Hospitalario de Pontevedra		2308-35-FPG-1	Same or One	61.0	male	female	COLON	Index case				NO	NO					FIT	53.0		NO	NO	NO	NO	NO	NO	High	YES	<55
Complejo Hospitalario de Pontevedra		2308-34-FPG-3	Different	77.0	female	male	RECTO	Index case				NO	NO					FIT	69.0		NO	NO	NO	NO	NO	NO	High	YES	>=55
Complejo Hospitalario de Pontevedra		2308-34-FPG-2	Different	77.0	female	male	RECTO	Index case				NO	NO					COLONOSCOPY	68.0		NO	NO	NO	NO	NO	NO	High	YES	>=55
Complejo Hospitalario de Pontevedra		2308-34-FPG-1	Different	77.0	female	female	RECTO	Index case				NO	NO					COLONOSCOPY	49.0		NO	NO	NO	NO	NO	NO	High	YES	<55
Complejo Hospitalario de Pontevedra		2308-33-FPG-3	Same or One	82.0	male	female	RECTO	Index case				NO	NO					FIT	49.0		NO	NO	NO	NO	NO	NO	High	YES	<55
Complejo Hospitalario de Pontevedra		2308-32-FPG-1	Same or One	66.0	male	male	COLON	Index case				NO	NO					FIT	64.0		NO	NO	NO	NO	NO	NO	High	YES	>=55
Complejo Hospitalario de Pontevedra		2308-31-FPG-2	Same or One	74.0	male	female	COLON	Index case				NO	NO					COLONOSCOPY	49.0		NO	NO	NO	NO	NO	NO	High	YES	<55
Complejo Hospitalario de Pontevedra		2308-31-FPG-1	Same or One	74.0	male	female	COLON	Index case				NO	NO					COLONOSCOPY	48.0		NO	NO	NO	NO	NO	NO	High	YES	<55
Complejo Hospitalario de Pontevedra		2308-30-FPG-4	Different	51.0	female	female	COLON	Index case				NO	NO					COLONOSCOPY	47.0		NO	NO	NO	NO	NO	NO	High	NO	<55
Complejo Hospitalario de Pontevedra		2308-30-FPG-3	Different	51.0	female	male	COLON	Index case				NO	NO					FIT	64.0		NO	NO	NO	NO	NO	NO	High	NO	>=55
Complejo Hospitalario de Pontevedra		2308-30-FPG-2	Different	51.0	female	female	COLON	Index case				NO	NO					FIT	46.0		NO	NO	NO	NO	NO	NO	High	NO	<55
Complejo Hospitalario de Pontevedra		2308-30-FPG-1	Different	51.0	female	male	COLON	Index case				NO	NO					COLONOSCOPY	60.0		NO	NO	NO	NO	NO	NO	High	NO	>=55
Complejo Hospitalario de Pontevedra		2308-29-FPG-3	Same or One	57.0	female	male	RECTO	Index case				NO	NO					FIT	54.0		NO	NO	NO	NO	NO	NO	High	YES	<55
Complejo Hospitalario de Pontevedra		2308-27-FPG-3	Same or One	69.0	female	female	COLON	Index case				NO	NO					COLONOSCOPY	43.0		NO	NO	NO	NO	NO	NO	High	YES	<55
Complejo Hospitalario de Pontevedra		2308-27-FPG-2	Same or One	69.0	female	female	COLON	Index case				NO	NO					COLONOSCOPY	76.0		NO	NO	NO	NO	NO	NO	High	YES	>=55
Complejo Hospitalario de Pontevedra		2308-27-FPG-1	Same or One	69.0	female	female	COLON	Index case				NO	NO					COLONOSCOPY	75.0		NO	NO	NO	NO	NO	NO	High	YES	>=55
Complejo Hospitalario de Pontevedra		2308-26-FPG-5	Different	68.0	male	female	COLON	Index case				NO	NO					FIT	74.0		NO	NO	NO	NO	NO	NO	High	YES	>=55
Complejo Hospitalario de Pontevedra		2308-25-FPG-4	Same or One	74.0	male	male	COLON	Index case				NO	NO					COLONOSCOPY	45.0		NO	NO	NO	NO	NO	NO	High	YES	<55
Complejo Hospitalario de Pontevedra		2308-24-FPG-1	Same or One	58.0	male	male	COLON	Index case				NO	NO					COLONOSCOPY	44.0		NO	NO	NO	NO	NO	NO	High	YES	<55
Complejo Hospitalario de Pontevedra		2308-23-FPG-3	Different	56.0	female	male	COLON	Index case				NO	NO					FIT	43.0		NO	NO	NO	NO	NO	NO	High	YES	<55
Complejo Hospitalario de Pontevedra		2308-23-FPG-1	Different	56.0	female	female	COLON	Index case				NO	NO					COLONOSCOPY	73.0		NO	NO	NO	NO	NO	NO	High	YES	>=55
Complejo Hospitalario de Pontevedra		2308-22-FPG-2	Different	67.0	female	female	COLON	Index case				NO	NO					COLONOSCOPY	72.0		NO	NO	NO	NO	NO	NO	High	YES	>=55
Complejo Hospitalario de Pontevedra		2308-22-FPG-1	Different	67.0	female	female	COLON	Index case				NO	NO					FIT	70.0		NO	NO	NO	NO	NO	NO	High	YES	>=55
Complejo Hospitalario de Pontevedra		2308-21-FPG-1	Different	70.0	male	male	RECTO	Index case				NO	NO					FIT	43.0		NO	NO	NO	NO	NO	NO	High	YES	<55
Complejo Hospitalario de Pontevedra		2308-20-FPG-3	Different	70.0	male	female	RECTO	Index case				NO	NO					FIT	68.0		NO	NO	NO	NO	NO	NO	High	YES	>=55
Complejo Hospitalario de Pontevedra		2308-20-FPG-1	Different	70.0	male	male	RECTO	Index case				NO	NO					COLONOSCOPY	41.0		NO	NO	NO	NO	NO	NO	High	YES	<55
Complejo Hospitalario de Pontevedra		2308-2-FPG-2	Different	68.0	male	female	COLON	Index case				NO	NO					COLONOSCOPY	67.0		NO	NO	NO	NO	NO	NO	High	YES	>=55
Complejo Hospitalario de Pontevedra		2308-2-FPG-1	Different	68.0	male	male	COLON	Index case				NO	NO					FIT	68.0		NO	NO	NO	NO	NO	NO	High	YES	>=55
Complejo Hospitalario de Pontevedra		2308-19-FPG-4	Different	59.0	male	female	COLON	Index case				NO	NO					COLONOSCOPY	54.0		NO	NO	NO	NO	NO	NO	High	YES	<55
Complejo Hospitalario de Pontevedra		2308-19-FPG-3	Different	59.0	male	female	COLON	Index case				NO	NO					FIT	54.0		NO	NO	NO	NO	NO	NO	High	YES	<55
Complejo Hospitalario de Pontevedra		2308-18-FPG-1	Different	79.0	female	female	COLON	Index case				NO	NO					COLONOSCOPY	54.0		NO	NO	NO	NO	NO	NO	High	YES	<55
Complejo Hospitalario de Pontevedra		2308-17-FPG-2	Different	68.0	male	female	COLON	Index case				NO	NO					COLONOSCOPY	53.0		NO	NO	NO	NO	NO	NO	High	YES	<55
Complejo Hospitalario de Pontevedra		2308-17-FPG-1	Different	68.0	male	female	COLON	Index case				NO	NO					FIT	49.0		NO	NO	NO	NO	NO	NO	High	YES	<55
Complejo Hospitalario de Pontevedra		2308-16-FPG-1	Same or One	69.0	male	female	COLON	Index case				NO	NO					COLONOSCOPY	74.0		NO	NO	NO	NO	NO	NO	High	YES	>=55
Complejo Hospitalario de Pontevedra		2308-14-FPG-1	Same or One	66.0	male	male	COLON	Index case				NO	NO					FIT	64.0		NO	NO	NO	NO	NO	NO	High	YES	>=55
Complejo Hospitalario de Pontevedra		2308-13-FPG-1	Same or One	38.0	female	female	COLON	Index case				NO	NO					FIT	49.0		NO	NO	NO	NO	NO	NO	High	YES	<55
Complejo Hospitalario de Pontevedra		2308-12-FPG-5	Different	69.0	male	male	COLON	Index case				NO	NO					COLONOSCOPY	64.0		NO	NO	NO	NO	NO	NO	High	YES	>=55
Complejo Hospitalario de Pontevedra		2308-12-FPG-4	Different	69.0	male	male	COLON	Index case				NO	NO					FIT	81.0		NO	NO	NO	NO	NO	NO	High	YES	>=55
Complejo Hospitalario de Pontevedra		2308-12-FPG-3	Different	69.0	male	female	COLON	Index case				NO	NO					FIT	49.0		NO	NO	NO	NO	NO	NO	High	YES	<55
Complejo Hospitalario de Pontevedra		2308-12-FPG-2	Different	69.0	male	female	COLON	Index case				NO	NO					FIT	48.0		NO	NO	NO	NO	NO	NO	High	YES	<55
Complejo Hospitalario de Pontevedra		2308-10-FPG-1	Same or One	57.0	female	female	COLON	Index case				NO	NO					COLONOSCOPY	47.0		NO	NO	NO	NO	NO	NO	High	YES	<55
